# Supplementary material for: Tetrakis[(benzene-18-crown-6)potassium]bis[tris(thiocyanato)copper(I)]
Source: Acta Crystallogr Sect E Struct Rep Online. 2008 Feb 20;64(Pt 3):m489. doi: 10.1107/S160053680800442X (PMC2960845; doi:10.1107/S160053680800442X)
Supplement: Supplementary file 1 [file e-64-0m489-sup1.cif]

##############################################################################
###                                                                        ###
###        Electronic paper (Acta Crystallographica Section E)             ###
###                                                                        ###
##############################################################################
#                                                                            #
# This CIF contains the data in a paper accepted for publication in Acta     #
# Crystallographica Section E. It conforms to the requirements of Notes      #
# for Authors for Section E, and has been peer reviewed under the auspices   #
# of the IUCr Commission on Journals.                                        #
#                                                                            #
# Full details of the Crystallographic Information File format               #
# are given in the paper "The Crystallographic Information File (CIF):       #
# a New Standard Archive File for Crystallography" by S. R. Hall, F. H.      #
# Allen and I. D. Brown [Acta Cryst. (1991), A47, 655-685].                  #
#                                                                            #
# The current version of the core CIF dictionary is obtainable from          #
# ftp://ftp.iucr.org/pub/cif_core.dic. The current version number is 2.1.    #
#                                                                            #
# Software is freely available for graphical display of the structure(s) in  #
# this CIF.  For information consult the CIF home page http://www.iucr.org/  #
# cif/home.html                                                              #
#                                                                            #
##############################################################################
                                             
data_I
_audit_creation_method     SHELXL-97
_chemical_name_systematic
;
bis(\m-benzene-18-crown-6)-3\k^6^O:4\kO;4\k^6^O:3\kO-bis(benzene-18-crown-6)-
1\k^6^O,6\k^6^O-tetra-\m-thiocyanato-
1:2\k^2^S:N;2:3\k^2^N:S;4:5\k^2^S:N;5:6\k^2^N:S-dithiocyanato-
2\kN,5\kN-2,5-dicopper(I)-1,3,4,6-tetrapotassium(I)
;
_chemical_name_common     ?
_chemical_formula_moiety     'C70 H96 Cu2 K4 N6 O24 S6'
_chemical_formula_sum     'C70 H96 Cu2 K4 N6 O24 S6'
_chemical_formula_iupac     '[K4 Cu2 (N C S)6 (C16 H24 O6)4]'
_chemical_formula_weight     1881.36
_chemical_melting_point     ?
_symmetry_cell_setting     triclinic
_symmetry_space_group_name_H-M     'P -1'
_symmetry_space_group_name_Hall     '-P 1'
loop_
    _symmetry_equiv_pos_as_xyz
    'x, y, z'
    '-x, -y, -z'
_cell_length_a     9.702(3)
_cell_length_b     13.119(4)
_cell_length_c     17.968(6)
_cell_angle_alpha     91.015(6)
_cell_angle_beta     97.167(6)
_cell_angle_gamma     105.558(6)
_cell_volume     2182.9(12)
_cell_formula_units_Z     1
_cell_measurement_reflns_used     1026
_cell_measurement_theta_min     2.288
_cell_measurement_theta_max     18.997
_cell_measurement_temperature     273(2)
_exptl_crystal_description     block
_exptl_crystal_colour     green
_exptl_crystal_size_max     0.49
_exptl_crystal_size_mid     0.21
_exptl_crystal_size_min     0.16
_exptl_crystal_density_diffrn     1.431
_exptl_crystal_density_meas     ?
_exptl_crystal_density_method     'not measured'
_exptl_crystal_F_000     980
_exptl_absorpt_coefficient_mu     0.894
_exptl_absorpt_correction_type     multi-scan
_exptl_absorpt_process_details     '(SADABS; Sheldrick, 1996)'
_exptl_absorpt_correction_T_min     0.6685
_exptl_absorpt_correction_T_max     0.8702
_exptl_special_details     ?
_diffrn_ambient_temperature     273(2)
_diffrn_radiation_type     MoK\a
_diffrn_radiation_wavelength     0.71073
_diffrn_radiation_source     'fine-focus sealed tube'
_diffrn_radiation_monochromator     graphite
_diffrn_measurement_device_type     'Bruker SMART CCD'
_diffrn_measurement_method     '\w scans'
_diffrn_reflns_number     11606
_diffrn_reflns_av_R_equivalents     0.0765
_diffrn_reflns_av_sigmaI/netI     0.2386
_diffrn_reflns_theta_min     1.93
_diffrn_reflns_theta_max     25.03
_diffrn_reflns_theta_full     25.03
_diffrn_measured_fraction_theta_max     0.988
_diffrn_measured_fraction_theta_full     0.988
_diffrn_reflns_limit_h_min     -11
_diffrn_reflns_limit_h_max     11
_diffrn_reflns_limit_k_min     -11
_diffrn_reflns_limit_k_max     15
_diffrn_reflns_limit_l_min     -21
_diffrn_reflns_limit_l_max     19
_diffrn_standards_number     0
_diffrn_standards_interval_count     .
_diffrn_standards_interval_time     .
_diffrn_standards_decay_%     ?
_refine_special_details
;
 Refinement of F^2^ against ALL reflections.  The weighted R-factor wR and
 goodness of fit S are based on F^2^, conventional R-factors R are based
 on F, with F set to zero for negative F^2^. The threshold expression of
 F^2^ > 2sigma(F^2^) is used only for calculating R-factors(gt) etc. and is
 not relevant to the choice of reflections for refinement.  R-factors based
 on F^2^ are statistically about twice as large as those based on F, and R-
 factors based on ALL data will be even larger.
;
_reflns_number_total     7633
_reflns_number_gt     2441
_reflns_threshold_expression     I>2\s(I)
_refine_ls_structure_factor_coef     Fsqd
_refine_ls_matrix_type     full
_refine_ls_R_factor_all     0.2161
_refine_ls_R_factor_gt     0.0621
_refine_ls_wR_factor_gt     0.1132
_refine_ls_wR_factor_ref     0.1601
_refine_ls_goodness_of_fit_ref     0.848
_refine_ls_restrained_S_all     0.848
_refine_ls_number_reflns     7633
_refine_ls_number_parameters     505
_refine_ls_number_restraints     0
_refine_ls_hydrogen_treatment     constr
_refine_ls_weighting_scheme     calc
_refine_ls_weighting_details
                 'calc w=1/[\s^2^(Fo^2^)+(0.0464P)^2^] where P=(Fo^2^+2Fc^2^)/3'
_atom_sites_solution_hydrogens     geom
_atom_sites_solution_primary     direct
_atom_sites_solution_secondary     difmap
_refine_ls_shift/su_max     0.000
_refine_ls_shift/su_mean     0.000
_refine_diff_density_max     0.407
_refine_diff_density_min     -0.341
_refine_ls_extinction_method     none
_refine_ls_extinction_coef     ?
loop_
    _atom_type_symbol
    _atom_type_description
    _atom_type_scat_dispersion_real
    _atom_type_scat_dispersion_imag
    _atom_type_scat_source
    'C' 'C' 0.0033 0.0016
                         'International Tables Vol C Tables 4.2.6.8 and 6.1.1.4'
    'H' 'H' 0.0000 0.0000
                         'International Tables Vol C Tables 4.2.6.8 and 6.1.1.4'
    'N' 'N' 0.0061 0.0033
                         'International Tables Vol C Tables 4.2.6.8 and 6.1.1.4'
    'O' 'O' 0.0106 0.0060
                         'International Tables Vol C Tables 4.2.6.8 and 6.1.1.4'
    'S' 'S' 0.1246 0.1234
                         'International Tables Vol C Tables 4.2.6.8 and 6.1.1.4'
    'K' 'K' 0.2009 0.2494
                         'International Tables Vol C Tables 4.2.6.8 and 6.1.1.4'
    'Cu' 'Cu' 0.3201 1.2651
                         'International Tables Vol C Tables 4.2.6.8 and 6.1.1.4'
_computing_data_collection     'SMART (Bruker, 1997)'
_computing_cell_refinement     'SAINT (Bruker, 1997)'
_computing_data_reduction     'SAINT (Bruker, 1997)'
_computing_structure_solution     'SHELXS97 (Sheldrick, 2008)'
_computing_structure_refinement     'SHELXL97 (Sheldrick, 2008)'
_computing_molecular_graphics     'SHELXTL (Sheldrick, 2008)'
_computing_publication_material     'SHELXTL (Sheldrick, 2008)'
loop_
    _atom_site_type_symbol
    _atom_site_label
    _atom_site_fract_x
    _atom_site_fract_y
    _atom_site_fract_z
    _atom_site_U_iso_or_equiv
    _atom_site_adp_type
    _atom_site_calc_flag
    _atom_site_refinement_flags
    _atom_site_occupancy
    _atom_site_disorder_assembly
    _atom_site_disorder_group
    Cu Cu1 -0.10846(12) -0.10295(8) 0.25933(6) 0.0631(4) Uani d . 1 . .
    K K1 0.35951(18) -0.15952(12) 0.48793(9) 0.0492(5) Uani d . 1 . .
    K K2 -0.03041(19) 0.27283(12) 0.09562(10) 0.0566(5) Uani d . 1 . .
    N N1 -0.0459(8) -0.1929(6) 0.3274(4) 0.072(2) Uani d . 1 . .
    N N2 0.0190(8) 0.0283(5) 0.2376(4) 0.066(2) Uani d . 1 . .
    N N3 -0.2976(8) -0.1432(5) 0.2030(4) 0.065(2) Uani d . 1 . .
    O O1 0.4114(6) -0.3250(4) 0.5657(3) 0.0529(14) Uani d . 1 . .
    O O2 0.4960(5) -0.2967(4) 0.4361(3) 0.0490(14) Uani d . 1 . .
    O O3 0.4511(5) -0.1319(4) 0.3487(3) 0.0501(14) Uani d . 1 . .
    O O4 0.3773(5) 0.0397(4) 0.4201(3) 0.0502(14) Uani d . 1 . .
    O O5 0.1858(5) -0.0452(4) 0.5271(3) 0.0542(14) Uani d . 1 . .
    O O6 0.2402(5) -0.2078(4) 0.6189(3) 0.0523(14) Uani d . 1 . .
    O O7 -0.2852(5) 0.2777(4) 0.1540(3) 0.0526(15) Uani d . 1 . .
    O O8 -0.0563(6) 0.4250(4) 0.1980(3) 0.0598(15) Uani d . 1 . .
    O O9 0.1587(6) 0.4733(4) 0.1018(3) 0.0632(16) Uani d . 1 . .
    O O10 0.1230(6) 0.3411(4) -0.0244(3) 0.0571(15) Uani d . 1 . .
    O O11 -0.0473(6) 0.1308(4) -0.0203(3) 0.0626(16) Uani d . 1 . .
    O O12 -0.2782(6) 0.1135(4) 0.0589(3) 0.0632(16) Uani d . 1 . .
    S S1 0.0692(3) -0.34102(19) 0.40627(13) 0.0706(7) Uani d . 1 . .
    S S2 0.2182(3) 0.21181(19) 0.20496(16) 0.0946(9) Uani d . 1 . .
    S S3 -0.5419(3) -0.21268(18) 0.09955(14) 0.0814(8) Uani d . 1 . .
    C C1 0.5322(8) -0.3583(6) 0.5560(5) 0.043(2) Uani d . 1 . .
    C C2 0.6081(10) -0.4018(6) 0.6090(5) 0.064(2) Uani d . 1 . .
    H H2 0.5798 -0.4109 0.6566 0.077 Uiso calc R 1 . .
    C C3 0.7264(10) -0.4328(7) 0.5929(6) 0.075(3) Uani d . 1 . .
    H H3 0.7771 -0.4632 0.6294 0.090 Uiso calc R 1 . .
    C C4 0.7697(10) -0.4188(7) 0.5231(6) 0.075(3) Uani d . 1 . .
    H H4 0.8489 -0.4403 0.5117 0.090 Uiso calc R 1 . .
    C C5 0.6951(9) -0.3726(6) 0.4703(5) 0.058(2) Uani d . 1 . .
    H H5 0.7252 -0.3617 0.4232 0.069 Uiso calc R 1 . .
    C C6 0.5774(9) -0.3425(6) 0.4857(5) 0.045(2) Uani d . 1 . .
    C C7 0.5258(9) -0.2889(6) 0.3594(4) 0.057(2) Uani d . 1 . .
    H H7A 0.5144 -0.3588 0.3367 0.069 Uiso calc R 1 . .
    H H7B 0.6241 -0.2467 0.3577 0.069 Uiso calc R 1 . .
    C C8 0.4219(9) -0.2380(6) 0.3185(4) 0.058(2) Uani d . 1 . .
    H H8A 0.4317 -0.2378 0.2654 0.070 Uiso calc R 1 . .
    H H8B 0.3239 -0.2771 0.3240 0.070 Uiso calc R 1 . .
    C C9 0.3642(8) -0.0726(6) 0.3085(4) 0.057(2) Uani d . 1 . .
    H H9A 0.2627 -0.1046 0.3116 0.069 Uiso calc R 1 . .
    H H9B 0.3783 -0.0711 0.2560 0.069 Uiso calc R 1 . .
    C C10 0.4111(8) 0.0383(6) 0.3445(5) 0.062(2) Uani d . 1 . .
    H H10A 0.5144 0.0669 0.3450 0.075 Uiso calc R 1 . .
    H H10B 0.3632 0.0832 0.3150 0.075 Uiso calc R 1 . .
    C C11 0.2444(8) 0.0633(6) 0.4253(5) 0.058(2) Uani d . 1 . .
    H H11A 0.1666 0.0118 0.3945 0.069 Uiso calc R 1 . .
    H H11B 0.2482 0.1329 0.4068 0.069 Uiso calc R 1 . .
    C C12 0.2161(9) 0.0610(6) 0.5048(5) 0.062(2) Uani d . 1 . .
    H H12A 0.2999 0.1046 0.5368 0.074 Uiso calc R 1 . .
    H H12B 0.1346 0.0890 0.5099 0.074 Uiso calc R 1 . .
    C C13 0.1522(8) -0.0568(6) 0.6012(5) 0.062(2) Uani d . 1 . .
    H H13A 0.0718 -0.0280 0.6070 0.074 Uiso calc R 1 . .
    H H13B 0.2346 -0.0182 0.6363 0.074 Uiso calc R 1 . .
    C C14 0.1140(8) -0.1704(6) 0.6171(4) 0.061(2) Uani d . 1 . .
    H H14A 0.0774 -0.1800 0.6651 0.073 Uiso calc R 1 . .
    H H14B 0.0392 -0.2105 0.5785 0.073 Uiso calc R 1 . .
    C C15 0.2126(9) -0.3179(6) 0.6263(4) 0.062(2) Uani d . 1 . .
    H H15A 0.1494 -0.3554 0.5825 0.075 Uiso calc R 1 . .
    H H15B 0.1647 -0.3378 0.6702 0.075 Uiso calc R 1 . .
    C C16 0.3524(9) -0.3477(6) 0.6340(4) 0.057(2) Uani d . 1 . .
    H H16A 0.4185 -0.3072 0.6758 0.068 Uiso calc R 1 . .
    H H16B 0.3357 -0.4225 0.6429 0.068 Uiso calc R 1 . .
    C C17 -0.3083(9) 0.3740(6) 0.1718(4) 0.041(2) Uani d . 1 . .
    C C18 -0.4398(9) 0.3943(6) 0.1667(4) 0.053(2) Uani d . 1 . .
    H H18 -0.5230 0.3411 0.1492 0.063 Uiso calc R 1 . .
    C C19 -0.4496(10) 0.4936(8) 0.1874(4) 0.062(2) Uani d . 1 . .
    H H19 -0.5392 0.5072 0.1850 0.074 Uiso calc R 1 . .
    C C20 -0.3253(11) 0.5724(6) 0.2114(4) 0.063(3) Uani d . 1 . .
    H H20 -0.3319 0.6394 0.2252 0.075 Uiso calc R 1 . .
    C C21 -0.1925(9) 0.5539(6) 0.2154(4) 0.055(2) Uani d . 1 . .
    H H21 -0.1096 0.6082 0.2316 0.066 Uiso calc R 1 . .
    C C22 -0.1822(8) 0.4550(6) 0.1955(4) 0.041(2) Uani d . 1 . .
    C C23 0.0801(9) 0.5023(7) 0.2165(5) 0.073(3) Uani d . 1 . .
    H H23A 0.1502 0.4686 0.2405 0.087 Uiso calc R 1 . .
    H H23B 0.0705 0.5561 0.2517 0.087 Uiso calc R 1 . .
    C C24 0.1317(9) 0.5524(6) 0.1490(5) 0.078(3) Uani d . 1 . .
    H H24A 0.0596 0.5825 0.1228 0.093 Uiso calc R 1 . .
    H H24B 0.2197 0.6089 0.1629 0.093 Uiso calc R 1 . .
    C C25 0.2142(9) 0.5112(6) 0.0356(5) 0.072(3) Uani d . 1 . .
    H H25A 0.3008 0.5694 0.0479 0.086 Uiso calc R 1 . .
    H H25B 0.1436 0.5367 0.0037 0.086 Uiso calc R 1 . .
    C C26 0.2478(9) 0.4232(7) -0.0036(4) 0.069(3) Uani d . 1 . .
    H H26A 0.2912 0.4483 -0.0479 0.083 Uiso calc R 1 . .
    H H26B 0.3167 0.3973 0.0292 0.083 Uiso calc R 1 . .
    C C27 0.1488(10) 0.2524(6) -0.0615(5) 0.086(3) Uani d . 1 . .
    H H27A 0.2114 0.2218 -0.0279 0.104 Uiso calc R 1 . .
    H H27B 0.1961 0.2747 -0.1053 0.104 Uiso calc R 1 . .
    C C28 0.0099(11) 0.1736(6) -0.0844(5) 0.077(3) Uani d . 1 . .
    H H28A -0.0567 0.2067 -0.1127 0.093 Uiso calc R 1 . .
    H H28B 0.0234 0.1176 -0.1163 0.093 Uiso calc R 1 . .
    C C29 -0.1779(10) 0.0482(6) -0.0361(5) 0.071(3) Uani d . 1 . .
    H H29A -0.1581 -0.0139 -0.0576 0.085 Uiso calc R 1 . .
    H H29B -0.2448 0.0707 -0.0725 0.085 Uiso calc R 1 . .
    C C30 -0.2434(9) 0.0212(6) 0.0333(5) 0.075(3) Uani d . 1 . .
    H H30A -0.3298 -0.0376 0.0232 0.089 Uiso calc R 1 . .
    H H30B -0.1759 0.0014 0.0710 0.089 Uiso calc R 1 . .
    C C31 -0.3593(9) 0.0944(6) 0.1204(5) 0.072(3) Uani d . 1 . .
    H H31A -0.2996 0.0822 0.1649 0.087 Uiso calc R 1 . .
    H H31B -0.4414 0.0327 0.1088 0.087 Uiso calc R 1 . .
    C C32 -0.4091(9) 0.1910(5) 0.1331(5) 0.073(3) Uani d . 1 . .
    H H32A -0.4644 0.2052 0.0875 0.088 Uiso calc R 1 . .
    H H32B -0.4704 0.1802 0.1726 0.088 Uiso calc R 1 . .
    C C33 0.0053(8) -0.2538(7) 0.3610(4) 0.050(2) Uani d . 1 . .
    C C34 0.1016(9) 0.1047(7) 0.2239(4) 0.055(2) Uani d . 1 . .
    C C35 -0.3980(10) -0.1725(6) 0.1608(5) 0.054(2) Uani d . 1 . .
loop_
    _atom_site_aniso_label
    _atom_site_aniso_U_11
    _atom_site_aniso_U_22
    _atom_site_aniso_U_33
    _atom_site_aniso_U_12
    _atom_site_aniso_U_13
    _atom_site_aniso_U_23
    Cu1 0.0681(8) 0.0618(7) 0.0576(7) 0.0144(6) 0.0103(6) -0.0051(6)
    K1 0.0542(12) 0.0595(12) 0.0424(11) 0.0270(10) 0.0131(9) 0.0074(9)
    K2 0.0580(13) 0.0523(11) 0.0607(13) 0.0137(10) 0.0162(10) -0.0039(10)
    N1 0.070(6) 0.076(6) 0.067(6) 0.023(4) -0.005(4) 0.010(4)
    N2 0.069(6) 0.059(5) 0.064(5) 0.005(4) 0.013(4) -0.002(4)
    N3 0.063(6) 0.067(5) 0.062(6) 0.014(4) 0.009(4) 0.000(4)
    O1 0.065(4) 0.060(3) 0.047(4) 0.030(3) 0.026(3) 0.023(3)
    O2 0.061(4) 0.063(4) 0.035(3) 0.032(3) 0.016(3) 0.005(3)
    O3 0.053(4) 0.058(4) 0.043(3) 0.023(3) 0.002(3) 0.007(3)
    O4 0.041(4) 0.060(4) 0.052(4) 0.021(3) 0.000(3) 0.006(3)
    O5 0.052(4) 0.059(4) 0.056(4) 0.023(3) 0.009(3) -0.005(3)
    O6 0.060(4) 0.054(4) 0.051(4) 0.024(3) 0.017(3) 0.000(3)
    O7 0.050(4) 0.034(3) 0.072(4) 0.006(3) 0.018(3) -0.003(3)
    O8 0.047(4) 0.062(4) 0.064(4) 0.008(3) 0.003(3) -0.018(3)
    O9 0.075(4) 0.059(4) 0.054(4) 0.007(3) 0.026(3) 0.000(3)
    O10 0.066(4) 0.045(3) 0.066(4) 0.017(3) 0.024(3) 0.004(3)
    O11 0.079(5) 0.054(4) 0.060(4) 0.022(3) 0.019(4) 0.006(3)
    O12 0.071(4) 0.044(3) 0.082(4) 0.020(3) 0.027(4) 0.001(3)
    S1 0.0656(17) 0.0853(17) 0.0639(17) 0.0266(14) 0.0065(13) 0.0060(14)
    S2 0.0675(19) 0.0794(18) 0.124(2) 0.0000(15) 0.0018(17) 0.0385(17)
    S3 0.0670(17) 0.0811(18) 0.0795(19) -0.0015(14) -0.0045(15) 0.0047(14)
    C1 0.041(5) 0.042(5) 0.048(6) 0.020(4) -0.003(5) -0.007(4)
    C2 0.071(7) 0.072(6) 0.052(6) 0.031(5) -0.011(5) 0.000(5)
    C3 0.056(7) 0.079(7) 0.095(9) 0.037(6) -0.018(6) 0.001(6)
    C4 0.055(7) 0.079(7) 0.097(9) 0.034(6) 0.004(7) -0.007(7)
    C5 0.053(6) 0.055(6) 0.069(7) 0.020(5) 0.011(5) -0.003(5)
    C6 0.044(6) 0.039(5) 0.049(6) 0.010(4) -0.001(5) 0.001(4)
    C7 0.066(6) 0.061(6) 0.046(6) 0.017(5) 0.019(5) -0.012(4)
    C8 0.068(7) 0.069(6) 0.040(5) 0.017(5) 0.019(5) 0.003(5)
    C9 0.049(6) 0.090(7) 0.036(5) 0.027(5) -0.003(4) 0.013(5)
    C10 0.052(6) 0.071(6) 0.069(7) 0.030(5) -0.001(5) 0.020(5)
    C11 0.042(6) 0.064(6) 0.068(7) 0.022(5) -0.006(5) 0.012(5)
    C12 0.073(7) 0.055(6) 0.065(7) 0.035(5) -0.003(5) -0.009(5)
    C13 0.056(6) 0.076(7) 0.069(7) 0.041(5) 0.018(5) -0.004(5)
    C14 0.052(6) 0.075(6) 0.069(6) 0.033(5) 0.027(5) 0.004(5)
    C15 0.081(7) 0.067(6) 0.047(6) 0.023(6) 0.032(5) 0.021(5)
    C16 0.071(7) 0.056(5) 0.056(6) 0.029(5) 0.027(5) 0.030(4)
    C17 0.045(6) 0.055(6) 0.027(5) 0.015(5) 0.015(4) 0.013(4)
    C18 0.057(6) 0.050(6) 0.053(6) 0.017(5) 0.008(5) 0.000(4)
    C19 0.066(7) 0.091(7) 0.048(6) 0.045(6) 0.028(5) 0.010(5)
    C20 0.092(8) 0.053(6) 0.061(6) 0.043(6) 0.027(6) 0.010(5)
    C21 0.070(7) 0.055(6) 0.040(5) 0.015(5) 0.014(5) -0.009(4)
    C22 0.041(5) 0.050(5) 0.038(5) 0.019(5) 0.012(4) 0.002(4)
    C23 0.057(7) 0.086(7) 0.060(7) 0.001(5) -0.001(5) -0.023(5)
    C24 0.075(7) 0.058(6) 0.082(8) -0.012(5) 0.013(6) -0.021(6)
    C25 0.081(7) 0.062(6) 0.063(7) -0.004(5) 0.026(6) 0.005(5)
    C26 0.080(8) 0.087(7) 0.046(6) 0.020(6) 0.026(5) 0.013(5)
    C27 0.120(10) 0.059(6) 0.099(8) 0.033(6) 0.069(8) 0.010(6)
    C28 0.136(10) 0.057(6) 0.049(6) 0.037(6) 0.028(7) -0.003(5)
    C29 0.079(7) 0.045(6) 0.087(8) 0.014(5) 0.016(6) -0.016(5)
    C30 0.085(7) 0.058(6) 0.090(8) 0.025(5) 0.032(6) -0.004(6)
    C31 0.082(7) 0.035(5) 0.097(8) 0.001(5) 0.035(6) 0.006(5)
    C32 0.062(6) 0.035(5) 0.117(8) -0.004(5) 0.030(6) -0.008(5)
    C33 0.039(5) 0.066(6) 0.040(5) 0.009(5) 0.000(4) -0.012(5)
    C34 0.052(6) 0.067(6) 0.043(6) 0.022(5) -0.014(5) -0.002(5)
    C35 0.062(7) 0.045(5) 0.055(6) 0.014(5) 0.015(5) 0.002(5)
_geom_special_details
;
 All esds (except the esd in the dihedral angle between two l.s. planes)
 are estimated using the full covariance matrix.  The cell esds are taken
 into account individually in the estimation of esds in distances, angles
 and torsion angles; correlations between esds in cell parameters are only
 used when they are defined by crystal symmetry.  An approximate (isotropic)
 treatment of cell esds is used for estimating esds involving l.s. planes.
;
loop_
    _geom_bond_atom_site_label_1
    _geom_bond_atom_site_label_2
    _geom_bond_site_symmetry_2
    _geom_bond_distance
    _geom_bond_publ_flag
    Cu1 N1 . 1.873(8) y
    Cu1 N2 . 1.910(7) y
    Cu1 N3 . 1.915(7) y
    K1 O5 . 2.683(5) y
    K1 O2 . 2.718(5) y
    K1 O1 . 2.727(5) y
    K1 O3 . 2.756(5) y
    K1 O6 . 2.761(5) y
    K1 O4 . 2.875(5) y
    K1 O4 2_656 2.903(5) y
    K1 S1 . 3.317(3) y
    K2 O12 . 2.729(5) y
    K2 O11 . 2.730(5) y
    K2 O9 . 2.765(5) y
    K2 O8 . 2.773(5) y
    K2 O10 . 2.797(5) y
    K2 O7 . 2.819(5) y
    K2 S2 . 3.198(3) y
    N1 C33 . 1.185(9) ?
    N2 C34 . 1.155(8) ?
    N3 C35 . 1.129(9) ?
    O1 C1 . 1.384(8) ?
    O1 C16 . 1.421(7) ?
    O2 C6 . 1.370(8) ?
    O2 C7 . 1.443(7) ?
    O3 C8 . 1.426(7) ?
    O3 C9 . 1.435(8) ?
    O4 C11 . 1.419(8) ?
    O4 C10 . 1.437(8) ?
    O4 K1 2_656 2.903(5) ?
    O5 C13 . 1.411(8) ?
    O5 C12 . 1.420(8) ?
    O6 C15 . 1.408(7) ?
    O6 C14 . 1.433(8) ?
    O7 C17 . 1.379(8) ?
    O7 C32 . 1.421(8) ?
    O8 C22 . 1.376(8) ?
    O8 C23 . 1.431(8) ?
    O9 C25 . 1.411(8) ?
    O9 C24 . 1.427(8) ?
    O10 C26 . 1.392(8) ?
    O10 C27 . 1.425(8) ?
    O11 C28 . 1.400(8) ?
    O11 C29 . 1.422(8) ?
    O12 C31 . 1.423(8) ?
    O12 C30 . 1.425(7) ?
    S1 C33 . 1.626(9) ?
    S2 C34 . 1.622(9) ?
    S3 C35 . 1.625(9) ?
    C1 C2 . 1.359(10) ?
    C1 C6 . 1.388(9) ?
    C2 C3 . 1.377(10) ?
    C2 H2 . 0.930 ?
    C3 C4 . 1.372(11) ?
    C3 H3 . 0.930 ?
    C4 C5 . 1.369(10) ?
    C4 H4 . 0.930 ?
    C5 C6 . 1.361(9) ?
    C5 H5 . 0.930 ?
    C7 C8 . 1.483(9) ?
    C7 H7A . 0.970 ?
    C7 H7B . 0.970 ?
    C8 H8A . 0.970 ?
    C8 H8B . 0.970 ?
    C9 C10 . 1.510(9) ?
    C9 H9A . 0.970 ?
    C9 H9B . 0.970 ?
    C10 H10A . 0.970 ?
    C10 H10B . 0.970 ?
    C11 C12 . 1.489(9) ?
    C11 H11A . 0.970 ?
    C11 H11B . 0.970 ?
    C12 H12A . 0.970 ?
    C12 H12B . 0.970 ?
    C13 C14 . 1.479(9) ?
    C13 H13A . 0.970 ?
    C13 H13B . 0.970 ?
    C14 H14A . 0.970 ?
    C14 H14B . 0.970 ?
    C15 C16 . 1.501(9) ?
    C15 H15A . 0.970 ?
    C15 H15B . 0.970 ?
    C16 H16A . 0.970 ?
    C16 H16B . 0.970 ?
    C17 C18 . 1.364(9) ?
    C17 C22 . 1.402(9) ?
    C18 C19 . 1.379(9) ?
    C18 H18 . 0.930 ?
    C19 C20 . 1.376(10) ?
    C19 H19 . 0.930 ?
    C20 C21 . 1.367(10) ?
    C20 H20 . 0.930 ?
    C21 C22 . 1.373(9) ?
    C21 H21 . 0.930 ?
    C23 C24 . 1.468(10) ?
    C23 H23A . 0.970 ?
    C23 H23B . 0.970 ?
    C24 H24A . 0.970 ?
    C24 H24B . 0.970 ?
    C25 C26 . 1.470(9) ?
    C25 H25A . 0.970 ?
    C25 H25B . 0.970 ?
    C26 H26A . 0.970 ?
    C26 H26B . 0.970 ?
    C27 C28 . 1.468(11) ?
    C27 H27A . 0.970 ?
    C27 H27B . 0.970 ?
    C28 H28A . 0.970 ?
    C28 H28B . 0.970 ?
    C29 C30 . 1.476(10) ?
    C29 H29A . 0.970 ?
    C29 H29B . 0.970 ?
    C30 H30A . 0.970 ?
    C30 H30B . 0.970 ?
    C31 C32 . 1.495(9) ?
    C31 H31A . 0.970 ?
    C31 H31B . 0.970 ?
    C32 H32A . 0.970 ?
    C32 H32B . 0.970 ?
loop_
    _geom_angle_atom_site_label_1
    _geom_angle_atom_site_label_2
    _geom_angle_atom_site_label_3
    _geom_angle_site_symmetry_1
    _geom_angle_site_symmetry_3
    _geom_angle
    _geom_angle_publ_flag
    N1 Cu1 N2 . . 121.2(3) y
    N1 Cu1 N3 . . 121.5(3) y
    N2 Cu1 N3 . . 117.1(3) y
    O5 K1 O2 . . 170.74(16) ?
    O5 K1 O1 . . 123.77(17) ?
    O2 K1 O1 . . 56.17(15) ?
    O5 K1 O3 . . 117.82(17) ?
    O2 K1 O3 . . 61.31(15) ?
    O1 K1 O3 . . 117.47(16) ?
    O5 K1 O6 . . 62.87(16) ?
    O2 K1 O6 . . 116.73(16) ?
    O1 K1 O6 . . 60.98(15) ?
    O3 K1 O6 . . 172.87(16) ?
    O5 K1 O4 . . 62.10(16) ?
    O2 K1 O4 . . 120.45(16) ?
    O1 K1 O4 . . 165.95(16) ?
    O3 K1 O4 . . 61.15(15) ?
    O6 K1 O4 . . 122.24(16) ?
    O5 K1 O4 . 2_656 97.66(15) ?
    O2 K1 O4 . 2_656 91.54(15) ?
    O1 K1 O4 . 2_656 83.25(14) ?
    O3 K1 O4 . 2_656 98.96(15) ?
    O6 K1 O4 . 2_656 87.85(15) ?
    O4 K1 O4 . 2_656 83.24(15) ?
    O5 K1 S1 . . 88.66(12) ?
    O2 K1 S1 . . 82.11(12) ?
    O1 K1 S1 . . 83.85(12) ?
    O3 K1 S1 . . 87.91(12) ?
    O6 K1 S1 . . 85.01(12) ?
    O4 K1 S1 . . 109.70(12) ?
    O4 K1 S1 2_656 . 167.06(11) ?
    O12 K2 O11 . . 60.81(17) ?
    O12 K2 O9 . . 158.87(17) ?
    O11 K2 O9 . . 120.39(18) ?
    O12 K2 O8 . . 113.47(17) ?
    O11 K2 O8 . . 169.50(18) ?
    O9 K2 O8 . . 61.31(15) ?
    O12 K2 O10 . . 114.86(17) ?
    O11 K2 O10 . . 61.28(16) ?
    O9 K2 O10 . . 59.47(15) ?
    O8 K2 O10 . . 118.10(16) ?
    O12 K2 O7 . . 59.33(15) ?
    O11 K2 O7 . . 118.88(17) ?
    O9 K2 O7 . . 111.00(15) ?
    O8 K2 O7 . . 54.23(15) ?
    O10 K2 O7 . . 141.73(16) ?
    O12 K2 S2 . . 115.35(13) ?
    O11 K2 S2 . . 97.40(13) ?
    O9 K2 S2 . . 85.75(13) ?
    O8 K2 S2 . . 93.05(14) ?
    O10 K2 S2 . . 99.01(13) ?
    O7 K2 S2 . . 117.94(13) ?
    C33 N1 Cu1 . . 168.9(7) ?
    C34 N2 Cu1 . . 176.3(7) ?
    C35 N3 Cu1 . . 168.5(8) ?
    C1 O1 C16 . . 117.6(6) ?
    C1 O1 K1 . . 119.3(4) ?
    C16 O1 K1 . . 118.6(4) ?
    C6 O2 C7 . . 118.6(6) ?
    C6 O2 K1 . . 119.9(4) ?
    C7 O2 K1 . . 117.4(4) ?
    C8 O3 C9 . . 113.0(6) ?
    C8 O3 K1 . . 102.9(4) ?
    C9 O3 K1 . . 106.0(4) ?
    C11 O4 C10 . . 113.2(6) ?
    C11 O4 K1 . . 106.6(4) ?
    C10 O4 K1 . . 112.5(4) ?
    C11 O4 K1 . 2_656 120.6(4) ?
    C10 O4 K1 . 2_656 106.1(4) ?
    K1 O4 K1 . 2_656 96.76(15) ?
    C13 O5 C12 . . 113.7(6) ?
    C13 O5 K1 . . 114.9(4) ?
    C12 O5 K1 . . 116.6(4) ?
    C15 O6 C14 . . 113.6(6) ?
    C15 O6 K1 . . 108.0(4) ?
    C14 O6 K1 . . 109.3(4) ?
    C17 O7 C32 . . 117.2(6) ?
    C17 O7 K2 . . 119.5(4) ?
    C32 O7 K2 . . 117.2(4) ?
    C22 O8 C23 . . 119.9(6) ?
    C22 O8 K2 . . 120.9(4) ?
    C23 O8 K2 . . 109.5(4) ?
    C25 O9 C24 . . 114.4(6) ?
    C25 O9 K2 . . 118.5(4) ?
    C24 O9 K2 . . 116.9(4) ?
    C26 O10 C27 . . 113.3(6) ?
    C26 O10 K2 . . 113.1(4) ?
    C27 O10 K2 . . 109.5(4) ?
    C28 O11 C29 . . 114.1(7) ?
    C28 O11 K2 . . 115.8(4) ?
    C29 O11 K2 . . 116.8(4) ?
    C31 O12 C30 . . 112.4(6) ?
    C31 O12 K2 . . 110.9(4) ?
    C30 O12 K2 . . 109.4(4) ?
    C33 S1 K1 . . 93.0(3) ?
    C34 S2 K2 . . 89.6(3) ?
    C2 C1 O1 . . 125.6(8) ?
    C2 C1 C6 . . 119.3(8) ?
    O1 C1 C6 . . 115.1(7) ?
    C1 C2 C3 . . 120.6(9) ?
    C1 C2 H2 . . 119.7 ?
    C3 C2 H2 . . 119.7 ?
    C4 C3 C2 . . 120.1(9) ?
    C4 C3 H3 . . 120.0 ?
    C2 C3 H3 . . 120.0 ?
    C5 C4 C3 . . 119.2(9) ?
    C5 C4 H4 . . 120.4 ?
    C3 C4 H4 . . 120.4 ?
    C6 C5 C4 . . 121.0(9) ?
    C6 C5 H5 . . 119.5 ?
    C4 C5 H5 . . 119.5 ?
    C5 C6 O2 . . 124.8(8) ?
    C5 C6 C1 . . 119.8(8) ?
    O2 C6 C1 . . 115.4(7) ?
    O2 C7 C8 . . 107.3(6) ?
    O2 C7 H7A . . 110.2 ?
    C8 C7 H7A . . 110.2 ?
    O2 C7 H7B . . 110.2 ?
    C8 C7 H7B . . 110.2 ?
    H7A C7 H7B . . 108.5 ?
    O3 C8 C7 . . 108.7(7) ?
    O3 C8 H8A . . 110.0 ?
    C7 C8 H8A . . 110.0 ?
    O3 C8 H8B . . 110.0 ?
    C7 C8 H8B . . 110.0 ?
    H8A C8 H8B . . 108.3 ?
    O3 C9 C10 . . 107.0(6) ?
    O3 C9 H9A . . 110.3 ?
    C10 C9 H9A . . 110.3 ?
    O3 C9 H9B . . 110.3 ?
    C10 C9 H9B . . 110.3 ?
    H9A C9 H9B . . 108.6 ?
    O4 C10 C9 . . 111.5(6) ?
    O4 C10 H10A . . 109.3 ?
    C9 C10 H10A . . 109.3 ?
    O4 C10 H10B . . 109.3 ?
    C9 C10 H10B . . 109.3 ?
    H10A C10 H10B . . 108.0 ?
    O4 C11 C12 . . 109.8(6) ?
    O4 C11 H11A . . 109.7 ?
    C12 C11 H11A . . 109.7 ?
    O4 C11 H11B . . 109.7 ?
    C12 C11 H11B . . 109.7 ?
    H11A C11 H11B . . 108.2 ?
    O5 C12 C11 . . 109.1(6) ?
    O5 C12 H12A . . 109.9 ?
    C11 C12 H12A . . 109.9 ?
    O5 C12 H12B . . 109.9 ?
    C11 C12 H12B . . 109.9 ?
    H12A C12 H12B . . 108.3 ?
    O5 C13 C14 . . 109.4(6) ?
    O5 C13 H13A . . 109.8 ?
    C14 C13 H13A . . 109.8 ?
    O5 C13 H13B . . 109.8 ?
    C14 C13 H13B . . 109.8 ?
    H13A C13 H13B . . 108.2 ?
    O6 C14 C13 . . 109.0(6) ?
    O6 C14 H14A . . 109.9 ?
    C13 C14 H14A . . 109.9 ?
    O6 C14 H14B . . 109.9 ?
    C13 C14 H14B . . 109.9 ?
    H14A C14 H14B . . 108.3 ?
    O6 C15 C16 . . 109.4(6) ?
    O6 C15 H15A . . 109.8 ?
    C16 C15 H15A . . 109.8 ?
    O6 C15 H15B . . 109.8 ?
    C16 C15 H15B . . 109.8 ?
    H15A C15 H15B . . 108.2 ?
    O1 C16 C15 . . 107.2(6) ?
    O1 C16 H16A . . 110.3 ?
    C15 C16 H16A . . 110.3 ?
    O1 C16 H16B . . 110.3 ?
    C15 C16 H16B . . 110.3 ?
    H16A C16 H16B . . 108.5 ?
    C18 C17 O7 . . 125.4(7) ?
    C18 C17 C22 . . 120.1(7) ?
    O7 C17 C22 . . 114.5(7) ?
    C17 C18 C19 . . 120.2(8) ?
    C17 C18 H18 . . 119.9 ?
    C19 C18 H18 . . 119.9 ?
    C20 C19 C18 . . 119.3(8) ?
    C20 C19 H19 . . 120.3 ?
    C18 C19 H19 . . 120.3 ?
    C21 C20 C19 . . 121.3(8) ?
    C21 C20 H20 . . 119.4 ?
    C19 C20 H20 . . 119.4 ?
    C20 C21 C22 . . 119.7(8) ?
    C20 C21 H21 . . 120.2 ?
    C22 C21 H21 . . 120.2 ?
    C21 C22 O8 . . 125.8(7) ?
    C21 C22 C17 . . 119.5(7) ?
    O8 C22 C17 . . 114.7(7) ?
    O8 C23 C24 . . 111.1(7) ?
    O8 C23 H23A . . 109.4 ?
    C24 C23 H23A . . 109.4 ?
    O8 C23 H23B . . 109.4 ?
    C24 C23 H23B . . 109.4 ?
    H23A C23 H23B . . 108.0 ?
    O9 C24 C23 . . 108.1(7) ?
    O9 C24 H24A . . 110.1 ?
    C23 C24 H24A . . 110.1 ?
    O9 C24 H24B . . 110.1 ?
    C23 C24 H24B . . 110.1 ?
    H24A C24 H24B . . 108.4 ?
    O9 C25 C26 . . 107.9(7) ?
    O9 C25 H25A . . 110.1 ?
    C26 C25 H25A . . 110.1 ?
    O9 C25 H25B . . 110.1 ?
    C26 C25 H25B . . 110.1 ?
    H25A C25 H25B . . 108.4 ?
    O10 C26 C25 . . 110.6(7) ?
    O10 C26 H26A . . 109.5 ?
    C25 C26 H26A . . 109.5 ?
    O10 C26 H26B . . 109.5 ?
    C25 C26 H26B . . 109.5 ?
    H26A C26 H26B . . 108.1 ?
    O10 C27 C28 . . 108.6(7) ?
    O10 C27 H27A . . 110.0 ?
    C28 C27 H27A . . 110.0 ?
    O10 C27 H27B . . 110.0 ?
    C28 C27 H27B . . 110.0 ?
    H27A C27 H27B . . 108.3 ?
    O11 C28 C27 . . 109.4(8) ?
    O11 C28 H28A . . 109.8 ?
    C27 C28 H28A . . 109.8 ?
    O11 C28 H28B . . 109.8 ?
    C27 C28 H28B . . 109.8 ?
    H28A C28 H28B . . 108.3 ?
    O11 C29 C30 . . 110.3(7) ?
    O11 C29 H29A . . 109.6 ?
    C30 C29 H29A . . 109.6 ?
    O11 C29 H29B . . 109.6 ?
    C30 C29 H29B . . 109.6 ?
    H29A C29 H29B . . 108.1 ?
    O12 C30 C29 . . 106.5(7) ?
    O12 C30 H30A . . 110.4 ?
    C29 C30 H30A . . 110.4 ?
    O12 C30 H30B . . 110.4 ?
    C29 C30 H30B . . 110.4 ?
    H30A C30 H30B . . 108.6 ?
    O12 C31 C32 . . 106.8(6) ?
    O12 C31 H31A . . 110.4 ?
    C32 C31 H31A . . 110.4 ?
    O12 C31 H31B . . 110.4 ?
    C32 C31 H31B . . 110.4 ?
    H31A C31 H31B . . 108.6 ?
    O7 C32 C31 . . 108.1(7) ?
    O7 C32 H32A . . 110.1 ?
    C31 C32 H32A . . 110.1 ?
    O7 C32 H32B . . 110.1 ?
    C31 C32 H32B . . 110.1 ?
    H32A C32 H32B . . 108.4 ?
    N1 C33 S1 . . 177.6(8) ?
    N2 C34 S2 . . 179.7(10) ?
    N3 C35 S3 . . 179.0(9) ?
data_global
_journal_date_recd_electronic     2008-01-13
_journal_date_accepted     2008-02-14
_journal_name_full     'Acta Crystallographica, Section E'
_journal_year     2008
_journal_volume     64
_journal_issue      3
_journal_page_first     m489
_journal_page_last     m489
_journal_paper_category     QM
_journal_coeditor_code     BI2279
_publ_contact_author_name     'Xing-Min Song'
_publ_contact_author_address
;
College of Chemistry and Chemical Engineering
Liaocheng University
Shandong 252059
People's Republic of China
;
_publ_contact_author_email     msong@lcu.edu.cn
_publ_contact_author_fax     '86 635 8239121'
_publ_contact_author_phone     '86 635 8239121'
_publ_section_title
;
[(Benzene-18-crown-6)potassium]~4~[tris(thiocyanato)copper(I)]~2~
;
loop_
    _publ_author_name
    _publ_author_address
    'Xing-Min Song'
;
College of Chemistry and Chemical Engineering
Liaocheng University
Shandong 252059
People's Republic of China
;
    'Xian-Qiang Huang'
;
College of Chemistry and Chemical Engineering
Liaocheng University
Shandong 252059
People's Republic of China
;
    'Jian-Min Dou'
;
College of Chemistry and Chemical Engineering
Liaocheng University
Shandong 252059
People's Republic of China
;
    'Da-Cheng Li'
;
College of Chemistry and Chemical Engineering
Liaocheng University
Shandong 252059
People's Republic of China
;
