# Supplementary material for: Tetrakis[(benzene-18-crown-6)potassium]bis[tris(thiocyanato)copper(I)]
Source: Acta Crystallogr Sect E Struct Rep Online. 2008 Feb 20;64(Pt 3):m489. doi: 10.1107/S160053680800442X (PMC2960845; doi:10.1107/S160053680800442X)
Supplement: Supplementary file 2 [file e-64-0m489-Isup2.hkl]

# 
# h,k,l, Fc-squared, Fo-squared, sigma(Fo-squared) and status flag 
# 
data_I
_shelx_title ' 040618c in P-1' 
_shelx_refln_list_code          4 
_shelx_F_calc_maximum      251.36 
_exptl_crystal_F_000       980.00 
_reflns_d_resolution_high  0.8400 
 
loop_ 
 _symmetry_equiv_pos_as_xyz 
 'x, y, z' 
 '-x, -y, -z' 
 
_cell_length_a     9.7021 
_cell_length_b    13.1192 
_cell_length_c    17.9678 
_cell_angle_alpha  91.015 
_cell_angle_beta   97.167 
_cell_angle_gamma 105.558 
 
_shelx_F_squared_multiplier     1.000 
 
loop_ 
 _refln_index_h 
 _refln_index_k 
 _refln_index_l 
 _refln_F_squared_calc 
 _refln_F_squared_meas 
 _refln_F_squared_sigma 
 _refln_observed_status 
   1   0   0     1035.93     1056.33     59.69 o 
   2   0   0      184.91      146.10     39.93 o 
   3   0   0      211.14      136.92     51.89 o 
   4   0   0       65.12        3.76     46.22 o 
   5   0   0       58.21      152.20     74.75 o 
   6   0   0      549.91      582.20    137.54 o 
   7   0   0      109.94       55.21     98.22 o 
   8   0   0       14.15      -98.56     98.56 o 
   9   0   0       71.31      170.01    134.39 o 
  10   0   0        0.41     -140.39    140.39 o 
  11   0   0       14.16       31.58    186.11 o 
 -11   1   0      108.13      -45.43    159.75 o 
 -10   1   0       69.52      159.72    156.03 o 
  -9   1   0        5.27      -11.96    116.83 o 
  -8   1   0      213.80      181.04    120.10 o 
  -7   1   0     1257.30     1184.71    197.31 o 
  -6   1   0      769.47      374.79    109.81 o 
  -5   1   0      581.23      826.62    133.86 o 
  -4   1   0     3029.28     2809.30    176.49 o 
  -3   1   0     1362.75     1285.92     95.11 o 
  -2   1   0     4945.16     5618.48    245.54 o 
   1   1   0     1524.04     1505.12     62.53 o 
   2   1   0     5407.65     5714.08    191.87 o 
   3   1   0     5057.40     4864.80    182.68 o 
   4   1   0      155.68      134.70     68.65 o 
   5   1   0     1500.52     1704.68    206.61 o 
   6   1   0      198.44       48.19     86.09 o 
   7   1   0      584.49      507.21    157.26 o 
   8   1   0      941.84      643.54    186.22 o 
   9   1   0      309.03      104.45    134.76 o 
  10   1   0       11.55     -167.49    167.49 o 
 -11   2   0       60.42       86.69    189.30 o 
 -10   2   0       78.31      -44.67    133.90 o 
  -9   2   0      552.61      456.12    177.10 o 
  -8   2   0        3.44      -48.44     97.30 o 
  -7   2   0      303.56      226.70    108.45 o 
  -6   2   0       30.53      -49.98     65.20 o 
  -5   2   0      322.26      334.05     89.29 o 
  -4   2   0       24.87       -0.12     39.25 o 
  -3   2   0        1.48        1.79     32.72 o 
  -2   2   0       11.49      -14.24     14.24 o 
  -1   2   0      792.49      726.40     53.04 o 
   0   2   0      375.04      407.61     16.77 o 
   1   2   0     3276.94     3508.74    124.67 o 
   2   2   0    35408.73    36437.29   1021.07 o 
   3   2   0     4974.11     4935.80    192.01 o 
   4   2   0     7736.96     7794.09    286.64 o 
   5   2   0      221.38      195.49     90.34 o 
   6   2   0       10.75      -25.02     71.48 o 
   7   2   0      171.61      389.08    143.15 o 
   8   2   0        0.51      -55.95    112.27 o 
   9   2   0       60.94       49.67    153.00 o 
  10   2   0       26.98       77.68    137.41 o 
 -11   3   0        4.49     -257.00    302.40 o 
 -10   3   0      272.45       49.30    132.24 o 
  -9   3   0       73.28       36.54    115.05 o 
  -8   3   0       44.90       87.26    113.75 o 
  -7   3   0      441.91      250.31    105.62 o 
  -6   3   0      390.74      329.06     96.68 o 
  -5   3   0     1000.20     1074.69    138.97 o 
  -4   3   0     1357.78     1216.98     97.70 o 
  -3   3   0      921.10      966.79     55.77 o 
  -2   3   0      175.34      192.50     29.37 o 
  -1   3   0     1226.65     1306.98     89.51 o 
   0   3   0     1153.28     1122.86     36.42 o 
   1   3   0     3440.09     3406.95     97.87 o 
   2   3   0      293.93      444.40     65.81 o 
   3   3   0      423.95      303.04     61.26 o 
   4   3   0        6.95      -40.69     40.69 o 
   5   3   0      289.95      173.05     68.55 o 
   6   3   0      723.97      801.23    332.02 o 
   7   3   0      449.91      269.35    137.23 o 
   8   3   0       30.83       33.40    116.40 o 
   9   3   0      154.21       81.20    107.30 o 
  10   3   0        9.51       50.99    157.09 o 
 -11   4   0        2.94       55.27    355.55 o 
 -10   4   0        1.23       25.94    133.72 o 
  -9   4   0        7.38      -12.70    113.20 o 
  -8   4   0      594.23      419.58    146.78 o 
  -7   4   0      133.79       67.79     90.28 o 
  -6   4   0       44.63       13.13     63.34 o 
  -5   4   0     3707.54     3782.54    200.20 o 
  -4   4   0     4119.14     4069.24    155.72 o 
  -3   4   0     1022.32      918.91     65.05 o 
  -2   4   0       13.36      -26.86     26.86 o 
  -1   4   0      189.81      201.50     55.64 o 
   0   4   0     1608.79     1608.81     45.23 o 
   1   4   0     1777.31     1760.93     64.45 o 
   2   4   0       70.97       64.29     28.07 o 
   3   4   0     7580.66     8233.69    298.51 o 
   4   4   0     3742.58     3598.93    332.61 o 
   5   4   0     2703.06     2646.96    158.82 o 
   6   4   0     1763.19     2056.15    191.56 o 
   7   4   0      194.21       56.63    112.58 o 
   8   4   0       85.20      153.99    160.16 o 
   9   4   0       71.55       25.50    122.63 o 
 -10   5   0      149.00      -53.36    128.48 o 
  -9   5   0        7.23      -94.13    108.05 o 
  -8   5   0      668.45      715.93    313.04 o 
  -7   5   0      689.42      729.98    109.44 o 
  -6   5   0      643.93      892.39    102.14 o 
  -5   5   0     1550.18     1378.15     84.23 o 
  -4   5   0     1511.87     1405.96     74.69 o 
  -3   5   0      705.32     1186.99    133.55 o 
  -2   5   0     4491.41     4725.77    256.81 o 
  -1   5   0      507.31      449.85     33.45 o 
   0   5   0      579.71      557.02     28.80 o 
   1   5   0     4822.20     4947.64    115.43 o 
   2   5   0       21.50      -21.44     21.44 o 
   3   5   0      233.90      339.76     69.36 o 
   4   5   0      369.29      364.29    174.33 o 
   5   5   0     1581.69     1994.33    370.53 o 
   6   5   0      279.30      236.14     96.32 o 
   7   5   0       55.96      -28.91     71.41 o 
   8   5   0       10.90     -108.62    108.62 o 
   9   5   0        0.43      -56.99    148.55 o 
  -9   6   0        7.15      -87.78    147.23 o 
  -8   6   0       39.45      -60.50     71.97 o 
  -7   6   0       23.78       14.58    139.15 o 
  -6   6   0     1615.10     1506.82     96.11 o 
  -5   6   0     1363.52     1267.31     77.80 o 
  -4   6   0        8.55      -27.37     27.37 o 
  -3   6   0        2.61       10.04     47.51 o 
  -2   6   0       96.96       62.60     53.80 o 
  -1   6   0     1262.11     1298.04    145.56 o 
   0   6   0       71.06       45.35     23.82 o 
   1   6   0     1141.23     1140.98     48.41 o 
   2   6   0     1464.11     1459.00     56.56 o 
   3   6   0      193.55      156.42     49.14 o 
   4   6   0      556.98      786.69    117.51 o 
   5   6   0       14.47        1.27     51.45 o 
   6   6   0      628.01      757.32    111.07 o 
   7   6   0      102.07       93.35     90.59 o 
   8   6   0      133.50      151.13    164.07 o 
 -11   7   0        5.22      -16.39    121.46 o 
  -9   7   0       32.97      133.59    132.12 o 
  -8   7   0     1091.29     1340.62    222.01 o 
  -7   7   0      641.21      919.88    166.81 o 
  -6   7   0      912.90     1383.00    192.69 o 
  -5   7   0      628.23      626.66    131.89 o 
  -4   7   0      506.52      478.51     83.40 o 
  -3   7   0      709.33      834.69    136.08 o 
  -2   7   0     1146.37     1173.98    259.65 o 
  -1   7   0      477.59      584.41     98.43 o 
   0   7   0      140.76      111.13     33.27 o 
   1   7   0     1288.13     1212.88    143.23 o 
   2   7   0     1900.27     1981.50     72.04 o 
   3   7   0     2307.53     2677.02    115.60 o 
   4   7   0       66.90       93.70     57.76 o 
   5   7   0      317.23      318.09    130.25 o 
   6   7   0       14.78      -39.39     74.60 o 
   7   7   0       31.89       76.48    107.03 o 
   8   7   0       49.25       74.89    118.77 o 
 -11   8   0        5.38      -35.19    120.04 o 
  -9   8   0        0.09       43.75    126.88 o 
  -8   8   0        0.57       48.62    108.64 o 
  -7   8   0      347.93      115.05    114.61 o 
  -6   8   0       57.59      -19.90     84.86 o 
  -5   8   0      177.72      174.88     96.62 o 
  -4   8   0      111.31      173.84     82.64 o 
  -3   8   0        3.04      -22.92     58.79 o 
  -2   8   0      872.24      849.71    183.05 o 
  -1   8   0      106.15      104.08     33.38 o 
   0   8   0      127.46      118.18     37.73 o 
   1   8   0     1020.85     1052.04    138.06 o 
   2   8   0     2659.84     2592.58    106.89 o 
   3   8   0      352.05      246.78     66.79 o 
   4   8   0       86.68      -14.54     61.21 o 
   5   8   0      409.20      404.92     96.25 o 
   6   8   0        1.49      -71.96     86.48 o 
   7   8   0       24.16        3.92    105.56 o 
  -8   9   0        2.86      -74.84    116.98 o 
  -7   9   0        1.16      -43.19     94.16 o 
  -6   9   0     1580.71     2265.12    266.92 o 
  -5   9   0     1228.03     1603.22    208.77 o 
  -4   9   0      517.00      556.44    127.19 o 
  -3   9   0      856.68     1033.23    161.83 o 
  -2   9   0      473.71      449.43    123.86 o 
  -1   9   0       38.27       53.95     52.12 o 
   0   9   0      153.45       66.54     52.67 o 
   1   9   0      610.61      590.07     98.66 o 
   2   9   0      138.69       52.01     59.26 o 
   3   9   0      778.17      842.35    101.05 o 
   4   9   0        1.58      -34.74     67.83 o 
   5   9   0       80.49       10.42     81.79 o 
   6   9   0       42.99       19.64    116.82 o 
   7   9   0        5.71      -16.76    120.87 o 
 -10  10   0      135.58       41.96    153.44 o 
  -8  10   0       69.52      100.13    122.20 o 
  -7  10   0        1.44      -16.27    104.33 o 
  -6  10   0      219.01      378.05    145.86 o 
  -5  10   0     1671.92     1648.74    226.81 o 
  -4  10   0      814.50     1022.51    193.55 o 
  -3  10   0      280.95      281.97     79.39 o 
  -2  10   0        6.91      -29.35     52.41 o 
  -1  10   0       89.99       88.58     64.56 o 
   0  10   0        5.11      -77.60     83.01 o 
   1  10   0       94.08       44.73    110.55 o 
   2  10   0       31.97       90.12     77.64 o 
   3  10   0       39.40       32.04     56.51 o 
   4  10   0       16.46      -25.78     78.42 o 
   5  10   0       12.81        5.59    107.96 o 
   6  10   0      215.67      138.69    138.35 o 
 -10  11   0        0.60     -124.93    124.93 o 
  -9  11   0       10.76      -21.26    126.39 o 
  -8  11   0        0.07      -91.60    122.59 o 
  -7  11   0        0.26       72.22    131.19 o 
  -6  11   0      582.41      516.99    113.91 o 
  -5  11   0     1566.54     1871.08    182.42 o 
  -4  11   0      119.52       61.28     70.37 o 
  -3  11   0     1695.92     1969.27    176.66 o 
  -2  11   0      418.09      474.10    101.34 o 
  -1  11   0      409.53      299.32     84.74 o 
   0  11   0       73.91      130.82    109.99 o 
   1  11   0      168.16       18.18    105.62 o 
   2  11   0       36.80       15.78    121.95 o 
   3  11   0       26.80      -41.96    123.43 o 
   4  11   0      198.31      102.50    122.72 o 
   5  11   0        5.19     -111.84    137.91 o 
  -9  12   0       31.62      -54.47    157.57 o 
  -8  12   0        6.63      117.88    142.47 o 
  -7  12   0       87.31      -56.75     84.47 o 
  -6  12   0      393.23      293.44    102.49 o 
  -5  12   0       59.50       52.27     78.55 o 
  -4  12   0     1049.21     1135.02    148.12 o 
  -3  12   0     1207.79     1472.20    170.78 o 
  -2  12   0      101.71       18.24     78.53 o 
  -1  12   0       69.72      117.88     86.10 o 
   0  12   0       21.19      109.93    131.99 o 
   1  12   0        0.69       46.96    127.43 o 
   2  12   0        1.63      -22.00    128.54 o 
   3  12   0        0.67      -20.64    146.91 o 
   4  12   0       20.06      -28.66    161.26 o 
  -8  13   0       84.71       26.93    158.68 o 
  -7  13   0       34.55      -52.33     98.71 o 
  -6  13   0        8.83      -75.89    101.99 o 
  -5  13   0        0.14      -50.57     80.38 o 
  -4  13   0        5.17      -36.73     87.93 o 
  -3  13   0       81.90       91.06     83.48 o 
  -2  13   0       34.52       51.72     87.94 o 
  -1  13   0      184.65      328.94    159.72 o 
   0  13   0      443.04      859.45    221.33 o 
   1  13   0      188.51       94.10    152.26 o 
   2  13   0      263.18      120.78    171.00 o 
   3  13   0      141.41      372.13    198.11 o 
  -7  14   0        1.51     -113.22    149.20 o 
  -6  14   0        2.17      153.34    112.31 o 
  -5  14   0       49.67      -24.53     99.24 o 
  -4  14   0      504.11      283.11    107.42 o 
  -3  14   0       43.75       89.09     96.89 o 
  -2  14   0       32.92       38.88    142.41 o 
  -1  14   0       47.03      105.44    141.98 o 
   0  14   0        0.26      -77.31    157.94 o 
   1  14   0       30.43       50.59    154.24 o 
   2  14   0       37.34      169.58    191.09 o 
  -6  15   0      103.74       14.51    117.47 o 
  -5  15   0       80.26       67.40    147.97 o 
  -4  15   0        0.32      -93.59    102.84 o 
  -3  15   0       27.15       40.42    167.49 o 
  -2  15   0       14.89      -67.08    157.14 o 
  -1  15   0        7.71       29.21    164.96 o 
   0  15   0        6.34      -62.96    172.73 o 
   0 -15   1       65.72      137.48    192.69 o 
   1 -15   1       22.82       57.43    153.74 o 
   2 -15   1        0.54      -48.07    141.42 o 
   3 -15   1        2.10      130.88    162.44 o 
   4 -15   1        9.41       35.24    101.11 o 
   5 -15   1       11.25       42.94    112.29 o 
  -2 -14   1       94.45      276.62    221.04 o 
  -1 -14   1       15.39      -62.96    172.48 o 
   0 -14   1       53.48      145.06    149.25 o 
   1 -14   1        0.68      -98.13    129.67 o 
   2 -14   1       95.11      316.30    170.75 o 
   3 -14   1        5.06       49.57     86.00 o 
   4 -14   1       21.51       37.10     92.34 o 
   5 -14   1        8.23      -64.53     93.21 o 
   6 -14   1      160.29       47.11    103.89 o 
   7 -14   1       19.25       93.47    113.87 o 
  -3 -13   1       41.60       12.08    163.11 o 
  -2 -13   1       24.40      104.51    142.10 o 
  -1 -13   1      131.91      148.88    161.26 o 
   0 -13   1      190.39      259.43    152.08 o 
   1 -13   1      151.60      102.11    141.98 o 
   2 -13   1       24.57      -44.58     80.53 o 
   3 -13   1       29.36       51.65     81.50 o 
   4 -13   1        7.11      -54.31     80.11 o 
   5 -13   1       25.49       40.90    106.26 o 
   6 -13   1        0.52      -87.49     87.49 o 
   7 -13   1       14.95      -96.45     96.45 o 
   8 -13   1      100.74       16.70    166.32 o 
  -4 -12   1      186.21       41.41    165.70 o 
  -3 -12   1       26.44      -89.69    129.85 o 
  -2 -12   1       13.38      -52.69    110.73 o 
  -1 -12   1        5.04       13.31    125.40 o 
   0 -12   1      111.06      106.98    132.18 o 
   1 -12   1      202.85      134.15    125.71 o 
   2 -12   1       35.59       34.56     81.29 o 
   3 -12   1       59.66       41.34     78.32 o 
   4 -12   1       68.90      132.13     84.40 o 
   5 -12   1        0.69       47.82    111.41 o 
   6 -12   1       49.26      184.43    127.37 o 
   7 -12   1        1.37       69.45    126.45 o 
   8 -12   1       68.38       63.22    139.14 o 
  -5 -11   1       96.08       83.03    124.09 o 
  -4 -11   1       27.29       42.64    155.28 o 
  -3 -11   1      155.34      209.26    158.37 o 
  -2 -11   1      347.24      312.98    177.04 o 
  -1 -11   1        6.42      -71.58    100.41 o 
   0 -11   1      447.14      363.57    138.53 o 
   1 -11   1        0.47      -46.91     63.03 o 
   2 -11   1        8.53        2.16     68.98 o 
   3 -11   1      115.41       82.28    121.36 o 
   4 -11   1       35.75       67.23     97.05 o 
   5 -11   1     1986.18     2650.25    315.40 o 
   6 -11   1        0.02       41.22    107.04 o 
   7 -11   1        0.56     -113.53    113.53 o 
   8 -11   1        1.95       73.76    144.13 o 
  -6 -10   1        0.98     -139.35    139.35 o 
  -5 -10   1       30.76      -59.43    100.49 o 
  -4 -10   1       62.14       20.16     87.78 o 
  -3 -10   1       26.26      -64.34     64.34 o 
  -2 -10   1      198.33      222.16     67.46 o 
  -1 -10   1      593.71      641.33    173.84 o 
   0 -10   1      226.62      205.53    165.05 o 
   1 -10   1       51.24       34.48     59.86 o 
   2 -10   1       32.27      -40.36     53.73 o 
   3 -10   1     1229.94     1415.46    209.94 o 
   4 -10   1       13.20       54.04    105.68 o 
   5 -10   1     2143.18     1875.07    195.27 o 
   6 -10   1      384.76      584.11    168.10 o 
   7 -10   1      286.84      350.19    150.60 o 
   8 -10   1        8.06     -102.07    119.14 o 
  -7  -9   1       13.39       10.26    144.23 o 
  -6  -9   1      119.03       66.69    124.96 o 
  -5  -9   1       48.46      -90.92     90.92 o 
  -4  -9   1      228.69      293.69     94.66 o 
  -3  -9   1      428.25      481.12     88.09 o 
  -2  -9   1      226.56      228.64     64.71 o 
  -1  -9   1      231.06      181.52     54.90 o 
   0  -9   1      151.88      213.65     48.48 o 
   1  -9   1        6.59      -51.34     53.93 o 
   2  -9   1       23.73       38.08     70.13 o 
   3  -9   1       15.25      -63.63     63.63 o 
   4  -9   1      508.42      501.29    130.82 o 
   5  -9   1     2035.33     2056.73    191.52 o 
   6  -9   1      698.81      586.70    145.18 o 
   7  -9   1      774.37      892.16    186.71 o 
   8  -9   1       47.99       43.75    116.34 o 
   9  -9   1        1.78      -94.00    127.33 o 
  -7  -8   1       13.00       15.85    164.36 o 
  -6  -8   1       31.34      -44.35     97.78 o 
  -5  -8   1        2.40       29.74     76.24 o 
  -4  -8   1        8.51      -55.84     55.84 o 
  -3  -8   1      115.16        9.83     52.92 o 
  -2  -8   1     1513.57     1777.19    115.83 o 
  -1  -8   1     1237.23     1258.70     74.20 o 
   0  -8   1     3190.13     2938.11    108.71 o 
   1  -8   1     1608.97     1572.61     79.73 o 
   2  -8   1       48.42      150.23     80.41 o 
   3  -8   1       28.63      -61.85     61.85 o 
   4  -8   1       47.98       39.50     74.75 o 
   5  -8   1     1248.02     1477.06    198.11 o 
   6  -8   1     2071.63     2390.85    278.37 o 
   7  -8   1        0.93      -22.92     95.57 o 
   8  -8   1       53.93      110.24    120.41 o 
   9  -8   1        2.88      112.03    140.38 o 
  -8  -7   1       15.85       33.75    138.49 o 
  -7  -7   1        6.46      -45.61    105.26 o 
  -6  -7   1      397.77      498.36    114.96 o 
  -5  -7   1      160.15      123.20     86.88 o 
  -4  -7   1      350.86      435.44    130.51 o 
  -3  -7   1       15.94      -47.20     47.20 o 
  -2  -7   1       55.98       90.66     38.67 o 
  -1  -7   1       18.01        6.41     25.40 o 
   0  -7   1     2264.67     2178.03     65.52 o 
   1  -7   1    12861.51    13121.14    393.49 o 
   2  -7   1       14.38       37.84     60.14 o 
   3  -7   1      110.21       51.45     59.47 o 
   4  -7   1      575.40      743.95    130.72 o 
   5  -7   1      236.46      342.49    115.54 o 
   6  -7   1        4.77      -36.23     66.62 o 
   7  -7   1      703.19      791.45    170.63 o 
   8  -7   1        2.17      -95.42    100.35 o 
   9  -7   1       13.41       75.92    144.32 o 
  10  -7   1        0.35      147.95    205.69 o 
  -9  -6   1       72.52      121.82    232.58 o 
  -8  -6   1        0.65        2.33    104.25 o 
  -7  -6   1       27.28      -68.30     94.18 o 
  -6  -6   1      395.13      373.16    102.47 o 
  -5  -6   1        1.13      -61.74     61.74 o 
  -4  -6   1        0.52      -46.02     48.23 o 
  -3  -6   1       50.68       55.18     53.15 o 
  -2  -6   1      628.67      612.66     82.67 o 
  -1  -6   1      277.84      322.73     43.18 o 
   0  -6   1       57.58       66.05     24.07 o 
   1  -6   1        1.93      -15.65     18.92 o 
   2  -6   1     1052.87      992.33    102.57 o 
   3  -6   1     8336.52     8003.85    410.75 o 
   4  -6   1       71.00       42.27     56.63 o 
   5  -6   1       11.04      -35.25     35.25 o 
   6  -6   1       47.61      -13.86     43.99 o 
   7  -6   1       59.80      -24.08     76.09 o 
   8  -6   1      928.19     1103.27    222.13 o 
   9  -6   1      308.81      292.21    200.89 o 
  10  -6   1      209.60      538.08    279.14 o 
  -9  -5   1       70.74      229.72    167.58 o 
  -8  -5   1      255.96      346.13    174.15 o 
  -7  -5   1      121.48      -10.75     79.93 o 
  -6  -5   1       46.87        2.02     70.02 o 
  -5  -5   1       28.34        5.32     58.98 o 
  -4  -5   1      519.43      570.36    121.56 o 
  -3  -5   1      275.53      285.93    103.12 o 
  -2  -5   1     1113.36     1087.21     52.80 o 
  -1  -5   1     3819.45     3915.58    121.18 o 
   0  -5   1     1316.37     1284.14     66.02 o 
   1  -5   1     7240.38     7406.35    226.84 o 
   2  -5   1     1350.93     1351.77    114.39 o 
   3  -5   1     5523.15     5226.70    289.65 o 
   4  -5   1      368.15      376.92     52.77 o 
   5  -5   1        8.83      -36.05     36.05 o 
   6  -5   1      549.71      624.02     90.76 o 
   7  -5   1      365.31      187.71     73.92 o 
   8  -5   1       23.06      -28.54     71.64 o 
  -9  -4   1        1.88       -9.86    160.16 o 
  -8  -4   1      141.32       58.35    134.09 o 
  -7  -4   1       90.92      -41.93     77.69 o 
  -6  -4   1      183.43      206.70     83.81 o 
  -5  -4   1        4.81        8.46     63.54 o 
  -4  -4   1      403.59      440.49     83.45 o 
  -3  -4   1      366.03      288.79     61.61 o 
  -2  -4   1        4.53      -27.21     27.21 o 
  -1  -4   1     1448.91     1314.54     72.84 o 
   0  -4   1     5778.15     5784.36    188.96 o 
   1  -4   1    12533.80    12778.53    568.33 o 
   2  -4   1     1752.94     1857.45    130.16 o 
   3  -4   1     1577.84     1555.53     70.30 o 
   4  -4   1      444.67      500.82     85.50 o 
   5  -4   1     3163.67     3275.09    148.54 o 
   6  -4   1      371.92      443.06    112.21 o 
   7  -4   1     1179.29     1433.57    202.48 o 
   8  -4   1        2.99       17.93     91.26 o 
   9  -4   1       18.58       34.02    118.19 o 
  10  -4   1      386.08      621.70    162.57 o 
  11  -4   1       13.78        5.74    194.59 o 
 -10  -3   1       80.40      151.28    199.65 o 
  -9  -3   1      101.55      149.37    147.89 o 
  -8  -3   1       62.53      -64.13    124.25 o 
  -7  -3   1      392.43      277.73    140.81 o 
  -6  -3   1      703.75      702.07    168.60 o 
  -5  -3   1       22.81       12.16     50.00 o 
  -4  -3   1      235.00       95.56     51.83 o 
  -3  -3   1     1457.45     1480.08     89.73 o 
  -2  -3   1       54.51       29.80     27.42 o 
  -1  -3   1      349.45      467.19     81.43 o 
   0  -3   1    12115.13    12485.19    360.84 o 
   1  -3   1     7445.58     7347.68    339.61 o 
   2  -3   1       35.51      102.54     40.92 o 
   3  -3   1     1980.36     2081.05     90.50 o 
   4  -3   1      392.00      382.05     76.90 o 
   5  -3   1       49.69      -11.90     65.75 o 
   6  -3   1      212.50      196.02     89.23 o 
   7  -3   1     1701.61     1668.33    162.26 o 
   8  -3   1       48.30       21.81     91.08 o 
   9  -3   1       25.72       19.90    130.51 o 
  10  -3   1      100.45      275.45    140.69 o 
  11  -3   1       20.82     -218.71    218.71 o 
 -10  -2   1        3.45      -96.28    151.54 o 
  -9  -2   1        2.39      -31.31    137.36 o 
  -8  -2   1      438.86      465.24    165.58 o 
  -7  -2   1      925.93      764.96    176.55 o 
  -6  -2   1      151.73      138.10     95.27 o 
  -5  -2   1      356.35      496.47     61.63 o 
  -4  -2   1     2434.25     2373.08     92.02 o 
  -3  -2   1        0.35      -13.10     26.95 o 
  -2  -2   1       77.25       74.33     28.71 o 
  -1  -2   1       25.93       22.97     18.17 o 
   0  -2   1     4095.08     4523.22    214.99 o 
   1  -2   1      453.82      515.52     62.36 o 
   2  -2   1     6376.21     6331.87    196.40 o 
   3  -2   1     1277.48     1192.47     87.66 o 
   4  -2   1      632.78      738.72    108.29 o 
   5  -2   1      191.15      137.97     73.70 o 
   6  -2   1       27.90       11.09     77.03 o 
   7  -2   1       62.82      131.87    105.13 o 
   8  -2   1      408.30      366.34    140.25 o 
   9  -2   1       26.02       -2.53    116.34 o 
  10  -2   1        0.62      145.61    161.54 o 
  11  -2   1        3.40     -149.00    149.00 o 
 -10  -1   1       21.22     -124.68    150.98 o 
  -9  -1   1        3.90      -33.46    130.58 o 
  -8  -1   1       69.71       13.00    107.65 o 
  -7  -1   1     1782.26     1587.08    234.51 o 
  -6  -1   1       25.73        8.44     73.21 o 
  -5  -1   1     5800.21     5465.28    314.35 o 
  -4  -1   1     1799.94     1679.34     99.95 o 
  -3  -1   1      408.51      329.09     50.93 o 
  -2  -1   1    21955.03    22586.67    642.79 o 
  -1  -1   1     2224.23     2252.03     81.78 o 
   0  -1   1     1764.09     1797.94     90.68 o 
   2  -1   1     3700.43     3396.73    160.22 o 
   3  -1   1     4051.50     4030.85    208.77 o 
   4  -1   1     7275.81     7927.59    379.58 o 
   5  -1   1     1643.23     1786.30    152.03 o 
   6  -1   1      535.40      478.00    126.94 o 
   7  -1   1     1846.67     1981.14    190.90 o 
   8  -1   1      530.26      349.39    142.66 o 
   9  -1   1       91.72       22.12    127.74 o 
  10  -1   1        0.15       -8.05    105.01 o 
  11  -1   1      112.35      391.76    188.48 o 
 -11   0   1       70.00      -72.81    164.84 o 
 -10   0   1       34.36       44.06    147.34 o 
  -9   0   1       26.75      -36.54    119.86 o 
  -8   0   1      375.57      234.47    140.19 o 
  -7   0   1      903.59      853.17    183.20 o 
  -6   0   1      957.87     1049.25    166.57 o 
  -5   0   1        6.72      -32.85     56.01 o 
  -4   0   1       84.62       96.74     59.89 o 
  -3   0   1      550.92      819.60    103.80 o 
  -2   0   1      887.67      825.36     46.45 o 
  -1   0   1      920.33      938.12     56.49 o 
   1   0   1    28769.37    29455.69    683.36 o 
   2   0   1     1039.37      826.93     65.60 o 
   3   0   1       26.84       -0.25     34.63 o 
   4   0   1     6952.37     7464.97    370.96 o 
   5   0   1      533.31      606.17    122.81 o 
   6   0   1      136.74      132.92     91.14 o 
   7   0   1      702.91      583.43    152.76 o 
   8   0   1        0.66      -11.22    101.86 o 
   9   0   1        4.67      -49.70     82.71 o 
  10   0   1       22.98       61.34    112.07 o 
 -11   1   1       24.96      -71.52    152.22 o 
 -10   1   1        2.41       38.76    142.90 o 
  -9   1   1        1.30      -86.55    108.79 o 
  -8   1   1      341.53      370.59    148.14 o 
  -7   1   1      145.23      197.07    111.10 o 
  -6   1   1      771.78     1041.36    162.13 o 
  -5   1   1     7484.19     7354.95    374.16 o 
  -4   1   1      928.55      854.40    115.62 o 
  -3   1   1       24.03       60.14     40.42 o 
  -2   1   1     3406.54     3882.14    182.95 o 
  -1   1   1        0.62       -4.08      8.63 o 
   0   1   1      710.66      662.95     37.58 o 
   1   1   1     2146.36     1981.84     55.93 o 
   2   1   1    23757.65    24420.20    694.19 o 
   3   1   1      430.43      375.01     57.19 o 
   4   1   1     1003.16     1104.56    152.09 o 
   5   1   1      334.54      346.87    108.58 o 
   6   1   1     2026.47     2174.32    195.34 o 
   7   1   1       34.17      -57.25     85.35 o 
   8   1   1       13.44       12.63    120.72 o 
   9   1   1        1.47      -93.16    106.45 o 
  10   1   1       27.87      -76.48    115.14 o 
 -11   2   1       98.73       56.57    162.80 o 
 -10   2   1        3.24      124.97    149.49 o 
  -9   2   1      376.56      337.99    156.64 o 
  -8   2   1      248.36      164.96    104.45 o 
  -7   2   1        1.40       35.56     80.54 o 
  -6   2   1        7.17      -49.36     53.43 o 
  -5   2   1     2590.19     2452.39    173.53 o 
  -4   2   1      193.81       91.20     47.20 o 
  -3   2   1       21.10       -6.96     27.11 o 
  -2   2   1      963.99      954.40     93.63 o 
  -1   2   1        3.87        3.61      9.70 o 
   0   2   1     6691.51     6784.02    164.12 o 
   1   2   1     1375.23     1315.17     37.96 o 
   2   2   1     5432.24     5184.28    184.93 o 
   3   2   1       93.04       74.24     36.70 o 
   4   2   1     2170.89     2027.68    116.77 o 
   5   2   1      132.32       97.67     82.02 o 
   6   2   1      141.98       32.11     85.41 o 
   7   2   1        0.97      -37.22    110.30 o 
   8   2   1      210.48      277.52     92.77 o 
   9   2   1       16.36      -71.41     98.94 o 
  10   2   1        0.21       51.00    127.96 o 
 -11   3   1       19.57     -146.18    146.18 o 
 -10   3   1       26.27      124.05    148.20 o 
  -9   3   1      582.79      450.33    153.07 o 
  -8   3   1     1163.22     1315.85    218.31 o 
  -7   3   1       19.18       43.63     77.03 o 
  -6   3   1        0.99      -57.41     57.41 o 
  -5   3   1     1795.04     1759.63    140.08 o 
  -4   3   1        1.72      -12.76     37.28 o 
  -3   3   1     8602.38     9036.50    279.20 o 
  -2   3   1     4495.23     4856.89    154.93 o 
  -1   3   1      438.95      426.57     63.78 o 
   0   3   1     7314.71     7702.85    191.22 o 
   1   3   1    19687.45    20429.19    378.61 o 
   2   3   1     5739.85     5727.39    150.44 o 
   3   3   1      664.79      802.05     97.33 o 
   4   3   1     2597.90     2480.89    145.22 o 
   5   3   1      451.33      312.63     77.18 o 
   6   3   1        0.75        1.60     93.66 o 
   7   3   1      130.99      -19.11     59.59 o 
   8   3   1      124.76       56.43    118.96 o 
   9   3   1       93.08      145.21    107.76 o 
  10   3   1       11.80      -72.01    268.53 o 
 -11   4   1       23.48      101.92    140.75 o 
 -10   4   1        3.02      -43.38    129.47 o 
  -9   4   1      162.62       96.68    130.64 o 
  -8   4   1       19.84      -37.77     84.49 o 
  -7   4   1      988.64      856.93    147.66 o 
  -6   4   1     2411.20     2295.31    169.65 o 
  -5   4   1      613.11      709.66     83.68 o 
  -4   4   1      420.27      478.02     58.30 o 
  -3   4   1       62.65       26.45     24.64 o 
  -2   4   1     2617.41     2728.74     99.03 o 
  -1   4   1     1679.73     1596.19     56.94 o 
   0   4   1     4601.09     4279.08    121.14 o 
   1   4   1       58.86       55.18     16.79 o 
   2   4   1     2566.52     2598.69     73.33 o 
   3   4   1     6279.34     6201.72    175.72 o 
   4   4   1       44.54       93.21     44.24 o 
   5   4   1        4.45       26.62     41.13 o 
   6   4   1      173.10      153.41     75.18 o 
   7   4   1      105.04      -29.87     70.83 o 
   8   4   1       23.91        3.35     89.76 o 
   9   4   1      189.00      176.90    129.35 o 
 -10   5   1      126.48       -9.53     75.79 o 
  -9   5   1       21.65       -3.76    115.48 o 
  -8   5   1       12.27      -66.39     66.39 o 
  -7   5   1        1.24      -17.88    100.58 o 
  -6   5   1     1143.32     1547.89    239.20 o 
  -5   5   1      138.74       89.40     46.24 o 
  -4   5   1     1452.14     1511.70     78.88 o 
  -3   5   1     6883.15     7224.26    229.43 o 
  -2   5   1     3537.58     3616.06    126.20 o 
  -1   5   1     8897.45     9108.02    231.51 o 
   0   5   1     2638.61     2588.33     88.12 o 
   1   5   1     2960.90     2998.23     80.60 o 
   2   5   1       82.67       55.28     23.33 o 
   3   5   1      451.54      370.33     53.66 o 
   4   5   1      229.67      164.17     49.43 o 
   5   5   1       21.74      -44.31     48.87 o 
   6   5   1      453.11      612.88     93.95 o 
   7   5   1        4.83       17.35     69.65 o 
   8   5   1        3.53        4.35    111.76 o 
   9   5   1      130.36       84.08    144.06 o 
 -10   6   1        4.03      -64.43    100.29 o 
  -8   6   1        6.82      -64.72     64.72 o 
  -7   6   1      811.94     1143.89    114.96 o 
  -6   6   1      108.02       68.30     98.50 o 
  -5   6   1      349.50      326.19     60.51 o 
  -4   6   1     8907.03     9001.29    302.15 o 
  -3   6   1       12.58       12.46     27.66 o 
  -2   6   1     7730.73     8267.34    217.30 o 
  -1   6   1      971.94     1046.74    154.16 o 
   0   6   1     6769.90     6643.30    186.81 o 
   1   6   1        8.64        3.39     25.13 o 
   2   6   1     6646.81     6728.80    158.56 o 
   3   6   1      103.24       86.26     42.40 o 
   4   6   1      657.22      767.10    184.61 o 
   5   6   1        0.29       -0.38     56.46 o 
   6   6   1        4.68      -33.96     63.77 o 
   7   6   1       57.16       94.09     85.16 o 
   8   6   1       20.48      -15.02    122.89 o 
 -11   7   1       85.20      145.12    128.67 o 
 -10   7   1       28.77       57.86    112.21 o 
  -8   7   1      374.27      352.78    140.75 o 
  -7   7   1       47.69       57.43     87.75 o 
  -6   7   1      129.67      184.37     90.77 o 
  -5   7   1      124.39       73.01     42.88 o 
  -4   7   1     3825.70     3590.00    139.12 o 
  -3   7   1     5441.59     5312.04    155.03 o 
  -2   7   1       31.16       25.57     31.69 o 
  -1   7   1     1556.94     1588.52     70.20 o 
   0   7   1      243.51      186.07     48.31 o 
   1   7   1      287.51      277.75     45.76 o 
   2   7   1        3.32      -24.13     25.18 o 
   3   7   1      570.36      683.64    137.77 o 
   4   7   1      115.20       87.45     58.35 o 
   5   7   1      366.52      365.67     84.52 o 
   6   7   1        3.38      -57.04     73.79 o 
   7   7   1       15.30      -11.38     95.12 o 
   8   7   1       86.11     -109.78    136.38 o 
 -11   8   1       36.66       10.48    118.74 o 
 -10   8   1      122.63      -24.22    125.15 o 
  -9   8   1       33.62       50.47    107.59 o 
  -8   8   1       57.34       -3.20     99.58 o 
  -7   8   1        1.43       78.07    100.38 o 
  -6   8   1      147.73       87.01     89.29 o 
  -5   8   1       13.06        2.96     76.16 o 
  -4   8   1        3.54      -10.54     56.75 o 
  -3   8   1       15.06       14.05     44.58 o 
  -2   8   1     5870.92     5684.13    184.64 o 
  -1   8   1      883.44      907.82    139.16 o 
   0   8   1        4.66      -30.20     30.33 o 
   1   8   1       67.36       43.50     36.96 o 
   2   8   1      137.49      144.24     66.08 o 
   3   8   1       55.45      -43.30     43.30 o 
   4   8   1      876.25     1379.82    159.85 o 
   5   8   1      257.17      339.16    117.78 o 
   6   8   1       23.32       41.14     83.33 o 
   7   8   1      161.26      206.37    120.41 o 
 -10   9   1       34.64      -29.40    125.34 o 
  -9   9   1       27.89      -15.65    108.89 o 
  -8   9   1      186.03      -17.75    124.91 o 
  -7   9   1       28.13       93.09     75.51 o 
  -6   9   1       10.29      -76.14     76.14 o 
  -5   9   1      155.76      169.61    106.60 o 
  -4   9   1      216.58      215.39     69.48 o 
  -3   9   1        4.37        2.08     48.77 o 
  -2   9   1     1313.20     1495.89    136.85 o 
  -1   9   1      679.08      844.31     76.35 o 
   0   9   1       29.42      -40.81     42.71 o 
   1   9   1      339.61      480.31     66.04 o 
   2   9   1       95.20      128.90     64.31 o 
   3   9   1       96.30       80.30     70.08 o 
   4   9   1        9.19      -59.62     61.78 o 
   5   9   1       36.25      -29.05     80.41 o 
   6   9   1        5.01      -71.30     96.14 o 
   7   9   1      138.57      235.41    128.63 o 
 -10  10   1       16.91       67.97    147.64 o 
  -9  10   1        4.31      -91.66    122.59 o 
  -8  10   1       15.59      -32.78    109.99 o 
  -7  10   1      502.03      446.66    111.28 o 
  -6  10   1      106.74      121.32     78.86 o 
  -5  10   1        0.36      -58.55     58.55 o 
  -4  10   1      267.11      235.62     78.51 o 
  -3  10   1      234.84      210.00     79.40 o 
  -2  10   1       10.01       80.94     61.35 o 
  -1  10   1      455.48      291.27    152.02 o 
   0  10   1      829.12     1133.30    131.62 o 
   1  10   1      146.70       87.22     68.19 o 
   2  10   1       24.56        0.75     69.64 o 
   3  10   1      573.97      849.55    268.34 o 
   4  10   1        0.82      -83.26     83.26 o 
   5  10   1       56.61      106.89    212.83 o 
   6  10   1       61.03       13.36    141.47 o 
 -10  11   1       26.58      -87.60    139.09 o 
  -9  11   1       47.68      -87.53    134.47 o 
  -8  11   1       47.54      -30.94    122.20 o 
  -7  11   1       12.52      -78.35     78.35 o 
  -6  11   1       35.75       34.73     83.24 o 
  -5  11   1       76.10       24.92    120.67 o 
  -4  11   1      483.87      411.74     95.52 o 
  -3  11   1     1355.25     1460.31    155.42 o 
  -2  11   1      248.03      206.80     84.17 o 
  -1  11   1      653.69      690.70    113.23 o 
   0  11   1       28.73        4.68    105.00 o 
   1  11   1     1063.98     1234.17    247.82 o 
   2  11   1       11.11       20.03    125.22 o 
   3  11   1      293.28      347.61    179.32 o 
   4  11   1        0.05       15.94    118.16 o 
   5  11   1        0.71      -64.29    139.24 o 
  -9  12   1        7.64      106.67    170.75 o 
  -8  12   1        2.41      -21.69    128.36 o 
  -7  12   1        0.18     -109.71    109.71 o 
  -6  12   1        0.83      -75.64     75.64 o 
  -5  12   1       95.88       54.12     81.76 o 
  -4  12   1       25.10       71.45     78.82 o 
  -3  12   1     1266.62     1300.25    250.84 o 
  -2  12   1       45.65       -4.53     74.77 o 
  -1  12   1        1.77      -54.94     73.78 o 
   0  12   1       29.16      -62.46    109.34 o 
   1  12   1      253.44      274.28    168.47 o 
   2  12   1       73.77       12.57    133.59 o 
   3  12   1       30.68       86.40    172.23 o 
   4  12   1       62.09      178.95    173.28 o 
  -8  13   1        2.01      -32.85    162.80 o 
  -7  13   1       23.34     -125.36    125.36 o 
  -6  13   1       94.91       95.64    128.70 o 
  -5  13   1        0.70      -55.48     90.26 o 
  -4  13   1       36.11      -33.77     81.16 o 
  -3  13   1       24.21      -20.46     84.97 o 
  -2  13   1        0.16      -24.57     86.45 o 
  -1  13   1      364.33      295.72    150.79 o 
   0  13   1       11.49      -95.79    128.31 o 
   1  13   1        4.79       17.13    148.63 o 
   2  13   1       27.01     -142.98    142.98 o 
   3  13   1      143.31      131.38    192.08 o 
  -7  14   1        6.22     -133.86    133.86 o 
  -6  14   1       25.12      -41.47    150.17 o 
  -5  14   1       62.17      -10.70     95.49 o 
  -4  14   1       64.67       44.73     93.76 o 
  -3  14   1      159.58      134.92    106.57 o 
  -2  14   1        8.32      -47.76    142.22 o 
  -1  14   1      104.75       60.26    146.04 o 
   0  14   1       29.22      104.94    168.53 o 
   1  14   1        5.84       28.78    175.44 o 
  -6  15   1       19.74      -43.93    160.59 o 
  -5  15   1      183.05      192.84    113.72 o 
  -4  15   1       10.74       -0.54    109.49 o 
  -3  15   1        5.67     -153.57    153.57 o 
  -2  15   1       37.93      -88.09    142.24 o 
  -1  15   1        0.44     -106.88    159.18 o 
   0 -15   2       71.60       73.95    171.49 o 
   1 -15   2      122.70      187.08    189.61 o 
   2 -15   2      202.67      132.98    176.67 o 
   3 -15   2        3.91       -8.69    147.09 o 
   4 -15   2       20.76      -85.28     85.28 o 
   5 -15   2       28.81      -24.91    101.24 o 
  -2 -14   2       39.68      202.43    194.36 o 
  -1 -14   2        3.07     -108.60    146.43 o 
   0 -14   2        1.95      -61.72    145.50 o 
   1 -14   2       63.96      105.44    164.28 o 
   2 -14   2       79.59       40.73    133.78 o 
   3 -14   2      169.95      131.55    100.63 o 
   4 -14   2        0.68       52.34     95.90 o 
   5 -14   2        6.14       37.74    105.24 o 
   6 -14   2       20.96      -67.66     93.32 o 
   7 -14   2       47.78      -66.29    115.47 o 
  -3 -13   2       75.61      -33.83    159.05 o 
  -2 -13   2       14.42       -3.39    148.08 o 
  -1 -13   2       44.55       94.10    142.84 o 
   0 -13   2        1.62       23.17    118.00 o 
   1 -13   2       87.46       -7.45    119.30 o 
   2 -13   2        0.28      -81.38     81.38 o 
   3 -13   2       40.83       82.82     84.54 o 
   4 -13   2      397.38      410.39    114.35 o 
   5 -13   2      249.77      191.52    142.84 o 
   6 -13   2       26.04      -30.44    128.30 o 
   7 -13   2        0.50      -46.90    132.92 o 
   8 -13   2       22.67      115.48    182.03 o 
  -4 -12   2       78.53       35.25    154.61 o 
  -3 -12   2       89.02      149.68    148.63 o 
  -2 -12   2        7.74     -121.23    121.23 o 
  -1 -12   2       35.55      106.18    127.93 o 
   0 -12   2      352.13      389.38    151.90 o 
   1 -12   2      101.27      138.16    121.21 o 
   2 -12   2      111.14      158.12     85.69 o 
   3 -12   2       30.07      205.94    127.86 o 
   4 -12   2       15.42      -16.08    103.59 o 
   5 -12   2       63.43      101.62    119.61 o 
   6 -12   2        0.89     -113.59    113.59 o 
   7 -12   2       34.34       16.27    124.97 o 
   8 -12   2       10.52      -60.08    128.73 o 
  -5 -11   2        6.99     -144.22    144.22 o 
  -4 -11   2        4.13      106.61    150.54 o 
  -3 -11   2       47.24      -37.84    128.17 o 
  -2 -11   2      195.59      216.42    152.82 o 
  -1 -11   2       35.67      -53.80     95.76 o 
   0 -11   2        1.04      -63.94     92.96 o 
   1 -11   2      208.01      140.19     73.11 o 
   2 -11   2      624.35      813.87    180.55 o 
   3 -11   2        8.40       -9.49     86.03 o 
   4 -11   2      380.33      169.83    126.76 o 
   5 -11   2      375.31      495.99    153.62 o 
   6 -11   2      714.44     1016.35    215.85 o 
   7 -11   2     1096.33     1523.02    271.91 o 
   8 -11   2       44.76      131.25    150.85 o 
   9 -11   2       13.43       61.80    146.41 o 
  -6 -10   2        6.41     -155.10    155.10 o 
  -5 -10   2      204.48      374.68    228.87 o 
  -4 -10   2      107.58      135.36    104.24 o 
  -3 -10   2       40.51      -10.52     74.69 o 
  -2 -10   2       28.53      172.92     88.22 o 
  -1 -10   2       48.88       71.85     99.08 o 
   0 -10   2     3308.53     3053.63    165.26 o 
   1 -10   2     1091.06     1078.75    185.36 o 
   2 -10   2      286.04      411.94    135.93 o 
   3 -10   2        2.42      -76.94     76.94 o 
   4 -10   2      370.00      482.06    139.70 o 
   5 -10   2      454.26      401.83    145.00 o 
   6 -10   2       10.63      -32.29     99.95 o 
   7 -10   2        0.26      -93.88     93.88 o 
   8 -10   2        0.12     -111.07    111.07 o 
   9 -10   2        6.05      -18.24    150.05 o 
  -7  -9   2      220.62      261.53    249.24 o 
  -6  -9   2       36.82       66.70    198.78 o 
  -5  -9   2       52.51       15.34    106.36 o 
  -4  -9   2      332.87      402.50    108.64 o 
  -3  -9   2       13.98      -13.73     62.94 o 
  -2  -9   2       58.26       64.68     82.82 o 
  -1  -9   2       20.98      -39.04     39.04 o 
   0  -9   2      611.52      619.54     93.04 o 
   1  -9   2      717.17      824.71    161.58 o 
   2  -9   2     1261.00     1473.00    201.00 o 
   3  -9   2      190.70      247.54    114.24 o 
   4  -9   2      665.11      833.09    161.76 o 
   5  -9   2      329.47      493.59    149.99 o 
   6  -9   2     2224.58     2965.34    320.82 o 
   7  -9   2      841.42      780.61    194.04 o 
   8  -9   2      375.83      530.38    195.90 o 
   9  -9   2      201.02      384.33    187.27 o 
  -7  -8   2       24.87       94.40    137.76 o 
  -6  -8   2      419.54      565.71    225.09 o 
  -5  -8   2      191.13      193.69    102.90 o 
  -4  -8   2      969.64     1078.33    227.55 o 
  -3  -8   2       70.65       22.97     56.32 o 
  -2  -8   2      185.98      176.77     63.82 o 
  -1  -8   2      445.24      443.83     72.58 o 
   0  -8   2      112.61       68.28     31.40 o 
   1  -8   2      104.55       47.11     31.66 o 
   2  -8   2     2869.65     2233.15    188.56 o 
   3  -8   2      463.64      370.96     98.72 o 
   4  -8   2     1079.05     1255.55    185.85 o 
   5  -8   2      935.34     1188.09    187.70 o 
   6  -8   2       20.58       24.71     91.82 o 
   7  -8   2       14.55      -64.56     88.46 o 
   8  -8   2      107.68       93.54    105.50 o 
   9  -8   2       40.17       -0.80    130.45 o 
  10  -8   2        0.58      -33.09    186.96 o 
  -8  -7   2       13.10      -35.90    140.57 o 
  -7  -7   2      172.42      160.67    129.47 o 
  -6  -7   2       99.57       54.05     89.87 o 
  -5  -7   2      132.37      121.19     85.41 o 
  -4  -7   2       64.80       97.35     66.77 o 
  -3  -7   2       78.40       96.29     63.64 o 
  -2  -7   2     1115.64     1184.08    206.80 o 
  -1  -7   2      600.61      646.96     88.22 o 
   0  -7   2     1490.80     1586.04    150.00 o 
   1  -7   2     1634.81     1478.98     70.23 o 
   2  -7   2     2124.06     2004.98    166.01 o 
   3  -7   2       90.32      117.14     74.81 o 
   4  -7   2      206.59      174.15     93.66 o 
   5  -7   2      114.56       47.76     88.55 o 
   6  -7   2      304.35      283.09    110.30 o 
   7  -7   2     1244.95     1495.61    234.39 o 
   8  -7   2      147.49      204.15    132.79 o 
   9  -7   2        0.40     -136.26    136.26 o 
  10  -7   2        0.82     -141.19    202.73 o 
  -9  -6   2       76.34      338.24    405.90 o 
  -8  -6   2       29.17       92.76    111.94 o 
  -7  -6   2        2.32      -87.26     87.26 o 
  -6  -6   2       41.32        2.03     83.86 o 
  -5  -6   2        3.12      -13.06     68.85 o 
  -4  -6   2     3867.83     3852.70    196.76 o 
  -3  -6   2      520.96      513.20     89.43 o 
  -2  -6   2       93.88       41.30     28.55 o 
  -1  -6   2      919.53      991.15    108.36 o 
   0  -6   2        1.60      -26.25     26.25 o 
   1  -6   2      137.71      117.96     18.88 o 
   2  -6   2       59.39       73.82     57.62 o 
   3  -6   2     3758.35     3691.92    235.56 o 
   4  -6   2     1123.69     1135.34    140.30 o 
   5  -6   2      749.49     1128.45     98.22 o 
   6  -6   2     1529.52     1608.11     74.64 o 
   7  -6   2      836.50      967.63    195.64 o 
   8  -6   2      309.36      326.23    160.22 o 
   9  -6   2       52.63      227.01    178.52 o 
  10  -6   2        4.24       57.37    287.77 o 
  -9  -5   2       92.51       97.36    165.82 o 
  -8  -5   2       64.92       22.93    101.20 o 
  -7  -5   2      591.34      627.23    133.68 o 
  -6  -5   2       33.57       11.53     72.77 o 
  -5  -5   2       62.00       37.19     65.42 o 
  -4  -5   2      973.44      933.29    114.71 o 
  -3  -5   2      426.55      376.72     73.93 o 
  -2  -5   2     1711.00     1672.57     66.34 o 
  -1  -5   2      342.08      465.92     61.98 o 
   0  -5   2      211.31      216.08     39.41 o 
   1  -5   2     1723.35     1490.68    123.08 o 
   2  -5   2      445.02      580.91     99.82 o 
   3  -5   2     2099.16     2115.92     81.52 o 
   4  -5   2      457.69      674.91     50.55 o 
   5  -5   2     2885.51     2829.23     91.75 o 
   6  -5   2      587.64      707.19     69.21 o 
   7  -5   2      502.94      602.87    117.26 o 
   8  -5   2      372.84      618.73    104.77 o 
   9  -5   2      159.30      215.34    133.50 o 
  -9  -4   2        0.26      -71.15    148.52 o 
  -8  -4   2        7.44      -18.24    121.03 o 
  -7  -4   2       61.97      -14.37     74.49 o 
  -6  -4   2      420.22      334.50     89.21 o 
  -5  -4   2      746.55     1134.65    142.98 o 
  -4  -4   2       16.57       21.92     54.32 o 
  -3  -4   2       34.44      -15.68     33.87 o 
  -2  -4   2     5325.44     4822.75    186.35 o 
  -1  -4   2     2720.29     2544.44    110.27 o 
   0  -4   2     1073.11     1078.41     64.34 o 
   1  -4   2      583.89      563.22     89.41 o 
   2  -4   2     1024.74      910.46     89.69 o 
   3  -4   2     1135.95     1108.99     56.61 o 
   4  -4   2      452.14      557.49     45.35 o 
   5  -4   2     9251.44     8973.34    220.71 o 
   6  -4   2      588.34      684.66     76.85 o 
   7  -4   2       14.51       27.50     49.02 o 
   8  -4   2      188.27      279.48     82.33 o 
   9  -4   2      276.35      524.24    121.16 o 
  10  -4   2      230.17      315.74    138.51 o 
 -10  -3   2        0.92     -108.42    163.92 o 
  -9  -3   2       20.77     -122.65    135.83 o 
  -8  -3   2      106.06      -16.52    116.34 o 
  -7  -3   2      198.85      175.68     83.09 o 
  -6  -3   2     2117.49     2194.19    162.62 o 
  -5  -3   2     5032.25     5121.58    226.51 o 
  -4  -3   2      806.70      868.59    192.66 o 
  -3  -3   2     3472.85     3423.79    151.27 o 
  -2  -3   2      163.52      164.09     78.84 o 
  -1  -3   2      154.10      179.81     36.23 o 
   0  -3   2     1247.05     1349.65     60.86 o 
   1  -3   2      113.04      112.15     38.82 o 
   2  -3   2       85.25       78.91     22.52 o 
   3  -3   2    12029.21    11788.82    257.97 o 
   4  -3   2      191.01      205.98     35.93 o 
   6  -3   2        2.81       75.49     72.41 o 
   7  -3   2      165.77      218.19     61.50 o 
   8  -3   2      560.76      623.97    198.06 o 
   9  -3   2      449.55      875.08    185.66 o 
  10  -3   2       16.32     -102.00    105.15 o 
  11  -3   2        1.34       19.67    153.76 o 
 -10  -2   2       50.02        8.25    153.99 o 
  -9  -2   2       38.42        8.25    135.63 o 
  -8  -2   2      331.47      176.79    144.87 o 
  -7  -2   2       38.27       31.98     89.29 o 
  -6  -2   2      490.29      560.34     96.14 o 
  -5  -2   2      199.58      214.54     40.92 o 
  -4  -2   2     3973.65     4113.86    125.60 o 
  -3  -2   2     1162.53     1094.09     71.36 o 
  -2  -2   2     1193.67     1153.99     65.76 o 
  -1  -2   2     1769.71     1865.55     78.59 o 
   0  -2   2     2090.18     2224.23     80.01 o 
   1  -2   2    27966.08    27683.39    761.65 o 
   2  -2   2    63182.15    61594.61   2271.78 o 
   3  -2   2     6250.00     6092.18    167.63 o 
   4  -2   2     3032.30     2904.35    130.69 o 
   5  -2   2     3541.63     3697.22    226.07 o 
   6  -2   2      109.11       84.92     76.84 o 
   7  -2   2        1.21      -17.65     43.08 o 
   8  -2   2        0.31       13.86     62.04 o 
   9  -2   2       32.98       28.32     82.48 o 
  10  -2   2        7.68      -25.71    101.99 o 
  11  -2   2       34.84      101.21    144.01 o 
 -10  -1   2       30.02       -8.62    158.43 o 
  -9  -1   2      244.55      277.67    170.69 o 
  -8  -1   2     1084.95     1035.76    220.28 o 
  -7  -1   2       47.93       64.34     90.77 o 
  -6  -1   2     1589.88     1813.10    220.96 o 
  -5  -1   2     1944.16     1746.78     76.64 o 
  -4  -1   2     6699.54     6786.20    188.81 o 
  -3  -1   2     8161.74     8184.50    210.91 o 
  -2  -1   2    12396.16    12807.26    303.67 o 
  -1  -1   2     1950.80     2143.55    130.04 o 
   0  -1   2     1715.58     1812.52     91.54 o 
   1  -1   2      413.58      407.26     31.74 o 
   2  -1   2     4504.24     4317.75    120.51 o 
   3  -1   2      220.11      315.98     80.29 o 
   4  -1   2        8.25       22.55     47.51 o 
   5  -1   2       10.92      -25.39     61.31 o 
   6  -1   2      177.21      232.01     95.70 o 
   7  -1   2      681.92      575.42     88.68 o 
   8  -1   2       43.35       -7.94     57.65 o 
   9  -1   2      238.36      432.00    138.49 o 
  10  -1   2       23.76       91.61    106.34 o 
  11  -1   2        2.21      -46.23    137.15 o 
 -11   0   2        1.60     -174.82    174.82 o 
 -10   0   2       70.23      -67.33    153.14 o 
  -9   0   2      145.49       27.42    128.48 o 
  -8   0   2      214.41       -5.17     97.05 o 
  -7   0   2      135.20       -8.75     88.37 o 
  -6   0   2       13.98       11.62     40.18 o 
  -5   0   2       87.52       42.03     36.83 o 
  -4   0   2      333.55      416.20     90.89 o 
  -3   0   2      937.86      989.56     45.76 o 
  -2   0   2     2992.44     3336.69     93.91 o 
  -1   0   2     8799.20     8906.34    254.16 o 
   0   0   2     2044.97     1897.00     91.23 o 
   1   0   2       46.89       89.72     23.23 o 
   2   0   2    19732.97    19468.12    469.44 o 
   3   0   2     1845.25     1669.69     71.11 o 
   4   0   2     5677.29     5082.17    164.04 o 
   5   0   2     3160.64     3339.13    227.00 o 
   6   0   2     1174.32     1154.64    164.10 o 
   7   0   2       20.78      -26.94     46.88 o 
   8   0   2      575.35      612.52    110.23 o 
   9   0   2      162.72      144.76     99.87 o 
  10   0   2      231.29       73.02    111.00 o 
 -11   1   2        2.94     -155.73    155.73 o 
 -10   1   2      118.12       96.62    150.91 o 
  -9   1   2      212.20      153.31    139.94 o 
  -8   1   2       17.20      -98.31     98.31 o 
  -7   1   2       60.82       46.96     54.07 o 
  -6   1   2       63.01       50.03     44.15 o 
  -5   1   2     4520.39     4847.25    188.62 o 
  -4   1   2     1143.33     1045.29     66.97 o 
  -3   1   2     5129.48     5572.38    187.38 o 
  -2   1   2     2895.74     3003.57    107.46 o 
  -1   1   2    11940.21    12776.33    357.87 o 
   0   1   2     1867.69     2002.86     58.03 o 
   1   1   2       17.17       -7.56     13.76 o 
   2   1   2    12192.98    12291.88    400.10 o 
   3   1   2       22.17       -8.57     23.11 o 
   4   1   2       18.82       13.49     29.30 o 
   5   1   2      138.55      158.82     45.29 o 
   6   1   2     1096.91     1101.38    202.94 o 
   7   1   2      444.79      631.81    135.28 o 
   8   1   2      193.78      174.50     84.57 o 
   9   1   2        1.58       19.28     84.31 o 
  10   1   2       64.22      -30.01    102.32 o 
 -11   2   2      103.27     -145.44    149.94 o 
 -10   2   2        7.58      -64.31    133.24 o 
  -9   2   2      169.43      100.69    119.18 o 
  -8   2   2      434.25      564.55     96.71 o 
  -7   2   2      601.50      585.83    189.24 o 
  -6   2   2      134.40      117.42     51.85 o 
  -5   2   2        2.78       -0.74     54.97 o 
  -4   2   2     4208.42     4491.96    170.86 o 
  -3   2   2     2633.14     2747.17    111.95 o 
  -2   2   2     2249.44     2469.53     74.56 o 
  -1   2   2    14294.63    14914.64    344.10 o 
   0   2   2       81.49       74.59     15.71 o 
   1   2   2    27934.74    28280.56    642.10 o 
   2   2   2     5479.59     5530.15    142.77 o 
   3   2   2       31.22       35.95     24.75 o 
   4   2   2     1512.53     1298.48     95.36 o 
   5   2   2      427.31      341.30     63.82 o 
   6   2   2      435.70      415.71     75.01 o 
   7   2   2      293.64      298.06    100.20 o 
   8   2   2     1036.97     1210.66    154.08 o 
   9   2   2        8.19      -82.00     82.00 o 
  10   2   2        0.15     -107.50    113.24 o 
 -11   3   2      168.33      111.29    162.50 o 
 -10   3   2      211.38      101.06    138.16 o 
  -9   3   2        1.14      -12.76    114.37 o 
  -8   3   2       40.38       12.42     58.95 o 
  -7   3   2      706.46      664.87    171.66 o 
  -6   3   2      138.51      161.14     79.80 o 
  -5   3   2      590.92      693.93    119.75 o 
  -4   3   2     1567.58     1493.31     84.96 o 
  -3   3   2    11023.14    11140.36    277.57 o 
  -2   3   2    12336.73    13337.09    318.41 o 
  -1   3   2      273.62      263.56     27.39 o 
   0   3   2    17857.72    18736.71    434.53 o 
   1   3   2     4996.04     4992.13    137.83 o 
   2   3   2    10523.40    11161.11    259.60 o 
   3   3   2      543.93      496.10     53.91 o 
   4   3   2     2132.83     1989.39     86.58 o 
   5   3   2        5.24      -20.61     34.15 o 
   6   3   2      818.44      787.28    105.04 o 
   7   3   2       30.02       61.58     70.79 o 
   8   3   2        9.64      118.35     88.23 o 
   9   3   2       16.88      -20.29     92.84 o 
  10   3   2       84.52       18.70    122.50 o 
 -11   4   2       49.90       -3.63    164.53 o 
 -10   4   2        9.83      -40.85    135.81 o 
  -9   4   2      155.97       50.08     68.98 o 
  -8   4   2      679.26      630.09    127.68 o 
  -7   4   2      127.43       98.86    110.86 o 
  -6   4   2       15.22      -32.85     57.86 o 
  -5   4   2       30.88       79.00     57.52 o 
  -4   4   2     5613.41     5610.36    165.83 o 
  -3   4   2     8142.00     8156.82    214.07 o 
  -2   4   2    12559.79    12871.55    312.25 o 
  -1   4   2     3299.13     3383.60    101.42 o 
   0   4   2     1710.36     1617.92     88.78 o 
   1   4   2       62.11       81.51     22.05 o 
   2   4   2     1503.04     1459.80     63.16 o 
   3   4   2      701.64      771.08     69.36 o 
   4   4   2      237.21      186.49     44.80 o 
   5   4   2       56.59       48.33     52.60 o 
   6   4   2        5.17       56.42     59.47 o 
   7   4   2        7.68      -62.06     68.56 o 
   8   4   2      294.27      300.04    108.76 o 
   9   4   2        0.45        1.07    100.81 o 
 -10   5   2      108.52       -0.88     80.04 o 
  -9   5   2      717.80      621.52    140.93 o 
  -8   5   2        6.31       -2.96     55.42 o 
  -7   5   2      102.39       62.58     52.18 o 
  -6   5   2       99.85       91.64     52.71 o 
  -5   5   2     1026.54     1030.53     80.45 o 
  -4   5   2       11.82       10.04     28.14 o 
  -3   5   2     2088.43     2165.81     80.90 o 
  -2   5   2     1949.50     1949.60     72.71 o 
  -1   5   2      410.05      442.55     41.95 o 
   0   5   2      426.48      374.09     40.75 o 
   1   5   2     1937.70     1952.97     77.42 o 
   2   5   2       13.04       -8.18     20.57 o 
   3   5   2      713.66      821.78     96.75 o 
   4   5   2     5231.26     5132.84    168.41 o 
   5   5   2     2370.60     2329.75    112.05 o 
   6   5   2      522.40      723.68     98.76 o 
   7   5   2        5.39       32.65     78.81 o 
   8   5   2       61.16      -69.80     96.34 o 
   9   5   2       28.23      -79.11    140.18 o 
 -10   6   2       39.05      -20.03     97.67 o 
  -9   6   2      117.52      114.92    108.82 o 
  -8   6   2      579.08      632.23    161.32 o 
  -7   6   2      418.40      534.20     92.00 o 
  -6   6   2        6.45      -33.19     36.66 o 
  -5   6   2      373.40      398.17     66.43 o 
  -4   6   2       15.15       11.50     29.04 o 
  -3   6   2      195.04      190.72     37.40 o 
  -2   6   2      751.52      691.99     49.31 o 
  -1   6   2     1144.87     1151.77     56.21 o 
   0   6   2    14108.98    14422.87    361.06 o 
   1   6   2     2079.11     2040.26     85.10 o 
   2   6   2     1831.81     1769.55     79.34 o 
   3   6   2      759.69      974.48    114.71 o 
   4   6   2     2346.41     2388.80    116.77 o 
   5   6   2       47.73       25.37     52.71 o 
   6   6   2       13.36       -6.85     58.23 o 
   7   6   2        6.74      -69.25     69.25 o 
   8   6   2        2.62       45.26    116.07 o 
 -11   7   2       44.10      127.99    134.64 o 
 -10   7   2        0.92      -20.46    106.30 o 
  -9   7   2        1.01     -112.36    112.36 o 
  -8   7   2       70.85       44.43    103.83 o 
  -7   7   2      977.91     1377.30    240.80 o 
  -6   7   2     1249.14     1361.71     93.46 o 
  -5   7   2        6.65       -8.16     36.25 o 
  -4   7   2      485.34      542.47     63.51 o 
  -3   7   2     5203.52     5366.91    162.51 o 
  -2   7   2     2050.43     2012.30     82.33 o 
  -1   7   2     1726.20     1812.19     78.61 o 
   0   7   2     2561.31     2566.98    136.04 o 
   1   7   2      957.03      957.71     77.87 o 
   2   7   2     1006.35     1099.36    136.72 o 
   3   7   2        5.45      -18.55     38.23 o 
   4   7   2      224.71      205.47     64.24 o 
   5   7   2      533.29      501.62     88.57 o 
   6   7   2      147.83      100.51     82.65 o 
   7   7   2      226.51      289.92     99.24 o 
   8   7   2      141.35      171.96    137.31 o 
 -11   8   2        0.84      168.29    135.20 o 
 -10   8   2        3.09       59.65    115.48 o 
  -9   8   2      804.63      969.35    214.80 o 
  -8   8   2      451.13      410.46    143.95 o 
  -7   8   2     1491.42     1792.87    168.64 o 
  -6   8   2       26.12       42.74     60.95 o 
  -5   8   2      217.85      221.54     87.84 o 
  -4   8   2       36.42      -23.65     44.42 o 
  -3   8   2      214.55      138.98     49.31 o 
  -2   8   2       27.15       54.87     34.58 o 
  -1   8   2       78.69       15.13     32.70 o 
   0   8   2      219.81      253.26     87.25 o 
   1   8   2      262.17      218.08     48.41 o 
   2   8   2     1493.37     1316.33    148.58 o 
   3   8   2       58.36       46.38     64.22 o 
   4   8   2      379.86      479.55    111.57 o 
   5   8   2       51.56       62.77     69.07 o 
   6   8   2        0.64       67.42     97.61 o 
   7   8   2       54.26       50.69    102.75 o 
 -10   9   2       86.46      -59.28    117.39 o 
  -9   9   2      102.73      127.00    125.46 o 
  -8   9   2       25.76      -20.95    109.32 o 
  -7   9   2       51.08        5.03     71.64 o 
  -6   9   2      501.34      486.76     97.74 o 
  -5   9   2       46.00       30.57     57.40 o 
  -4   9   2       33.15      -14.86     51.69 o 
  -3   9   2      923.98     1303.45    249.08 o 
  -2   9   2       19.82        9.35     57.09 o 
  -1   9   2      225.63      196.29     47.34 o 
   0   9   2     1439.48     1735.09    203.47 o 
   1   9   2     1235.63     1336.93    101.80 o 
   2   9   2      313.49      263.48     81.96 o 
   3   9   2       65.23      108.84     74.35 o 
   4   9   2       91.71       27.86     81.41 o 
   5   9   2       63.48       35.50    109.61 o 
   6   9   2       10.22       15.36    115.62 o 
 -10  10   2        2.77      -47.88    145.98 o 
  -9  10   2        5.96       24.22    130.64 o 
  -8  10   2      161.70       88.12    125.40 o 
  -7  10   2       56.54      112.40    122.38 o 
  -6  10   2      872.27     1072.67    220.35 o 
  -5  10   2      499.32      469.16     93.84 o 
  -4  10   2     1227.01     1538.46    153.44 o 
  -3  10   2      927.97      827.33    273.61 o 
  -2  10   2        0.01       27.11     57.47 o 
  -1  10   2      594.86      715.94    128.61 o 
   0  10   2      199.66      141.24     72.24 o 
   1  10   2      240.47      239.16     73.21 o 
   2  10   2       14.62      -41.81     68.42 o 
   3  10   2       12.79      -61.75     79.60 o 
   4  10   2      261.30      287.96    112.80 o 
   5  10   2        1.22     -111.41    113.95 o 
   6  10   2       20.00       78.88    168.80 o 
 -10  11   2      175.20      220.17    194.85 o 
  -9  11   2        0.28      -37.10    137.67 o 
  -8  11   2      161.19      237.92    150.23 o 
  -7  11   2        7.29       32.97    120.78 o 
  -6  11   2       11.79       12.94     82.28 o 
  -5  11   2      218.96      161.45     84.75 o 
  -4  11   2      217.06      124.39    180.80 o 
  -3  11   2      442.85      375.23     96.21 o 
  -2  11   2      118.05      139.03     75.26 o 
  -1  11   2      617.21      574.06    107.72 o 
   0  11   2      617.18      945.88    213.94 o 
   1  11   2      179.43       71.97    135.87 o 
   2  11   2      917.49      690.24    207.41 o 
   3  11   2      155.18      112.54    106.95 o 
   4  11   2       36.18       37.34    119.31 o 
   5  11   2      175.17       53.31    126.55 o 
  -9  12   2       56.99        4.13    149.86 o 
  -8  12   2      153.44      213.83    155.54 o 
  -7  12   2        1.48      -28.23    132.67 o 
  -6  12   2        4.14      -44.98    129.77 o 
  -5  12   2       11.79       10.96     78.27 o 
  -4  12   2      341.81      442.23    116.50 o 
  -3  12   2      332.68      394.60    112.06 o 
  -2  12   2      792.91      723.25    129.67 o 
  -1  12   2      415.46      654.63    125.54 o 
   0  12   2       64.99      243.16    155.97 o 
   1  12   2        0.26      -90.86    140.39 o 
   2  12   2       35.50       72.96    142.66 o 
   3  12   2        1.14      -40.18    132.48 o 
   4  12   2       13.51      142.66    204.03 o 
  -8  13   2      279.32      254.93    181.72 o 
  -7  13   2       27.18       32.04    133.22 o 
  -6  13   2       56.39       81.34    136.37 o 
  -5  13   2       25.07      -71.44     81.07 o 
  -4  13   2       61.79      -17.85     87.07 o 
  -3  13   2       67.25      -47.32     89.52 o 
  -2  13   2       49.16      -52.74     83.50 o 
  -1  13   2        7.05       47.57    138.04 o 
   0  13   2        8.06       38.08    146.72 o 
   1  13   2        0.63      -48.50    143.21 o 
   2  13   2        3.13       37.96    155.72 o 
   3  13   2       27.61      -70.84    167.49 o 
  -7  14   2       56.45       76.47    151.96 o 
  -6  14   2       33.82       -9.37    153.74 o 
  -5  14   2        0.03      -92.71     92.71 o 
  -4  14   2        2.42      -76.39     85.32 o 
  -3  14   2       18.62      -28.45    149.50 o 
  -2  14   2      139.21      103.16    165.52 o 
  -1  14   2       58.51      -40.73    138.84 o 
   0  14   2       78.56       17.56    150.79 o 
   1  14   2      124.62      275.20    192.88 o 
  -5  15   2       49.99       29.70    158.80 o 
  -4  15   2       73.38       84.95    122.07 o 
  -3  15   2       10.80     -142.48    142.48 o 
  -2  15   2       11.49      -21.57    155.66 o 
  -1  15   2       29.23       49.11    192.02 o 
   1 -15   3       23.98       14.91    158.25 o 
   2 -15   3        4.27      -58.29    158.68 o 
   3 -15   3      194.28       34.39    145.98 o 
   4 -15   3        6.25      -44.10    109.38 o 
   5 -15   3       17.73      -23.10    117.90 o 
  -2 -14   3        9.35      -60.76    175.50 o 
  -1 -14   3       39.05     -152.77    152.77 o 
   0 -14   3       52.26       81.58    145.74 o 
   1 -14   3       24.40       82.76    152.88 o 
   2 -14   3       20.29     -119.57    119.57 o 
   3 -14   3       13.73      -64.98     93.27 o 
   4 -14   3       35.94       15.96     92.13 o 
   5 -14   3      158.92      180.37    155.97 o 
   6 -14   3       13.34      -96.04    136.88 o 
   7 -14   3       23.74      176.73    185.11 o 
  -3 -13   3       69.34       94.16    162.80 o 
  -2 -13   3       14.37      -19.47    158.49 o 
  -1 -13   3       40.84      -57.25    128.97 o 
   0 -13   3        0.28      -74.11    119.07 o 
   1 -13   3        0.59      -81.44    108.54 o 
   2 -13   3       24.97       14.97     86.69 o 
   3 -13   3       18.69       24.65    120.84 o 
   4 -13   3        5.08      -15.10    113.51 o 
   5 -13   3       21.61       -9.06    126.88 o 
   6 -13   3       65.91        6.47    148.32 o 
   7 -13   3        0.13     -145.69    145.69 o 
   8 -13   3      175.60      276.25    181.11 o 
  -4 -12   3       56.40       73.88    162.87 o 
  -3 -12   3      111.08       96.07    172.54 o 
  -2 -12   3       56.51      109.81    137.79 o 
  -1 -12   3       60.04      -65.17    107.80 o 
   0 -12   3      265.06      302.07    152.08 o 
   1 -12   3      199.18       69.88    100.44 o 
   2 -12   3        1.57      -87.53     87.53 o 
   3 -12   3        0.17       30.69    101.31 o 
   4 -12   3        7.05      -94.06     94.06 o 
   5 -12   3      176.93      230.84    138.22 o 
   6 -12   3        9.07      -96.77    119.51 o 
   7 -12   3       14.07        3.82    133.66 o 
   8 -12   3       51.27      107.35    163.54 o 
   9 -12   3        5.78      164.90    179.38 o 
  -5 -11   3      143.88      158.18    180.80 o 
  -4 -11   3      121.23       97.73    150.42 o 
  -3 -11   3       91.53       68.96    146.29 o 
  -2 -11   3      340.82       53.86    143.76 o 
  -1 -11   3      623.89      512.75    178.33 o 
   0 -11   3       11.35       50.65     99.95 o 
   1 -11   3      273.69      271.14    126.14 o 
   2 -11   3      373.72      447.93    137.85 o 
   3 -11   3      110.55       67.85    101.68 o 
   4 -11   3      124.21      213.03    120.53 o 
   5 -11   3       41.75       -2.28    115.23 o 
   6 -11   3       62.19      134.95    136.30 o 
   7 -11   3        8.35     -106.94    106.94 o 
   8 -11   3      155.25       71.30    136.67 o 
   9 -11   3        0.84     -133.49    133.49 o 
  -6 -10   3       33.65      157.82    331.83 o 
  -5 -10   3        5.35       11.57    141.16 o 
  -4 -10   3       21.61      -23.18     99.09 o 
  -3 -10   3      109.34      319.79    100.95 o 
  -2 -10   3      413.58      353.52    154.85 o 
  -1 -10   3       39.12       22.74     93.91 o 
   0 -10   3       40.45        6.71     87.57 o 
   1 -10   3      619.98      566.61    159.79 o 
   2 -10   3     1365.84     1116.82    192.63 o 
   3 -10   3       46.29      -69.61     69.61 o 
   4 -10   3      144.05      228.43    112.46 o 
   5 -10   3       32.59      -80.76     80.76 o 
   6 -10   3      198.37      156.77    112.52 o 
   7 -10   3      121.43      -33.28    111.53 o 
   8 -10   3       63.43       30.38    144.93 o 
   9 -10   3       58.82     -145.25    145.25 o 
  10 -10   3        4.55      274.22    207.60 o 
  -7  -9   3       70.58       55.26    186.45 o 
  -6  -9   3       49.00       17.56    117.57 o 
  -5  -9   3       77.10       77.83     92.13 o 
  -4  -9   3      355.23      423.07    153.84 o 
  -3  -9   3     1979.99     1853.05    149.81 o 
  -2  -9   3      516.21      745.00    156.16 o 
  -1  -9   3      241.63      305.62     94.53 o 
   0  -9   3      241.97       62.67     84.79 o 
   1  -9   3      350.62      460.13    125.96 o 
   2  -9   3     1080.32     1690.63    228.54 o 
   3  -9   3     1339.69     1502.20    211.04 o 
   4  -9   3      204.54      160.03    105.62 o 
   5  -9   3      880.28      702.86    169.59 o 
   6  -9   3      766.86      881.20    187.08 o 
   7  -9   3      656.70      601.24    170.81 o 
   8  -9   3       11.60      -29.64    107.78 o 
   9  -9   3       10.54       16.27    143.89 o 
  10  -9   3       10.38     -113.78    168.54 o 
  -7  -8   3       74.30     -102.43    102.85 o 
  -6  -8   3      222.36      106.94    164.99 o 
  -5  -8   3      128.62      326.56    109.13 o 
  -4  -8   3       51.20       62.36     80.48 o 
  -3  -8   3      112.08       19.40     61.53 o 
  -2  -8   3      644.24      889.54    113.00 o 
  -1  -8   3      391.25      493.25    169.51 o 
   0  -8   3      420.68      573.73     78.27 o 
   1  -8   3      790.89      762.85     61.41 o 
   2  -8   3      582.72      387.29    111.97 o 
   3  -8   3      152.97      154.79     92.49 o 
   4  -8   3      700.03      973.29    173.71 o 
   5  -8   3     1475.57     1934.08    250.53 o 
   6  -8   3      232.16      267.38    126.63 o 
   7  -8   3        2.73      124.11    105.31 o 
   8  -8   3       69.78      108.33    120.84 o 
   9  -8   3        1.07       91.45    147.52 o 
  10  -8   3       62.06      -21.07    193.68 o 
  -8  -7   3       73.58      -82.11    113.98 o 
  -7  -7   3       31.99      -16.61    210.65 o 
  -6  -7   3        7.62      -15.52     85.62 o 
  -5  -7   3       50.73      -71.41     71.41 o 
  -4  -7   3      163.23      144.89     79.10 o 
  -3  -7   3     2554.53     2594.53    149.55 o 
  -2  -7   3      225.02      232.96     48.66 o 
  -1  -7   3      652.06      785.22     89.35 o 
   0  -7   3     1263.67     1145.96     79.44 o 
   1  -7   3     4073.16     4142.39    150.78 o 
   2  -7   3      182.90      224.73     79.55 o 
   3  -7   3        3.23      -35.43     52.93 o 
   4  -7   3      969.46      899.74    155.17 o 
   5  -7   3     1978.72     1783.84    178.52 o 
   6  -7   3       81.23      114.37     98.96 o 
   7  -7   3      759.22      645.45    164.54 o 
   8  -7   3      177.56      195.34    150.54 o 
   9  -7   3      123.39       81.21    167.42 o 
  10  -7   3        2.05      -54.23    217.65 o 
  -9  -6   3        4.36      151.46    191.15 o 
  -8  -6   3        0.09       20.97    114.13 o 
  -7  -6   3        0.82      -29.41     90.33 o 
  -6  -6   3      312.32      565.95    124.35 o 
  -5  -6   3        0.98       15.93     67.03 o 
  -4  -6   3      214.63      213.59     71.37 o 
  -3  -6   3     1708.82     1687.47    111.82 o 
  -2  -6   3      257.81      200.37     58.67 o 
  -1  -6   3       69.13       48.88     70.22 o 
   0  -6   3     2004.38     1815.91    143.59 o 
   1  -6   3        3.10       10.99     24.44 o 
   2  -6   3      130.96      173.71     72.10 o 
   3  -6   3        5.06      -51.58     51.58 o 
   4  -6   3       50.32       59.46     42.55 o 
   5  -6   3        7.34       19.05     41.00 o 
   6  -6   3      634.67      805.44    197.59 o 
   7  -6   3      787.49      895.68    194.72 o 
   8  -6   3        5.98       34.51    141.79 o 
   9  -6   3      268.08      187.02    216.60 o 
  10  -6   3       28.02      180.00    341.82 o 
  11  -6   3       21.73       -0.99    720.48 o 
  -9  -5   3        2.08     -112.11    158.38 o 
  -8  -5   3        5.42      -90.67     90.67 o 
  -7  -5   3      127.68      192.43    130.21 o 
  -6  -5   3      160.56      131.00     84.28 o 
  -5  -5   3      120.27      133.08     69.66 o 
  -4  -5   3        7.01       23.37     50.46 o 
  -3  -5   3      553.28      489.08     81.86 o 
  -2  -5   3     2982.62     2735.03    132.24 o 
  -1  -5   3      488.41      436.06    127.99 o 
   0  -5   3       27.09       33.09     28.51 o 
   1  -5   3     2474.49     2358.94     92.98 o 
   2  -5   3     5389.28     4833.44    274.68 o 
   3  -5   3     1721.86     1720.24     75.09 o 
   4  -5   3        2.36      -29.13     29.85 o 
   5  -5   3      659.89     1131.34     99.95 o 
   6  -5   3     1346.05     1237.27    177.72 o 
   7  -5   3       52.18      -27.79     44.47 o 
   8  -5   3        7.59        1.98     67.45 o 
  -9  -4   3      100.98       46.77    149.99 o 
  -8  -4   3       36.05        4.52     95.55 o 
  -7  -4   3       36.80       15.04     74.59 o 
  -6  -4   3       10.95        5.43     70.87 o 
  -5  -4   3        0.42        9.76     57.37 o 
  -4  -4   3     1366.54     1699.72    166.66 o 
  -3  -4   3      285.40      316.02     64.07 o 
  -2  -4   3     5223.95     5224.05    198.50 o 
  -1  -4   3     3839.80     3887.14    149.78 o 
   0  -4   3     3299.67     3394.15    126.86 o 
   1  -4   3      280.93      357.82     41.35 o 
   2  -4   3     3922.96     4042.28    137.16 o 
   3  -4   3     2214.59     1961.02    144.98 o 
   4  -4   3        0.02       13.35     28.83 o 
   5  -4   3     3323.56     3343.88    153.21 o 
   6  -4   3        7.10      -16.21     38.08 o 
   7  -4   3       54.97      107.34     55.07 o 
   8  -4   3       51.49       17.24     70.76 o 
   9  -4   3        5.00      -69.79     69.79 o 
  10  -4   3       67.98      -11.95    104.68 o 
 -10  -3   3       42.29     -114.89    147.04 o 
  -9  -3   3       43.28      -25.02    141.92 o 
  -8  -3   3      299.60      337.87    157.14 o 
  -7  -3   3      369.98      303.96    146.26 o 
  -6  -3   3       11.54      -54.37     54.37 o 
  -5  -3   3        2.54      -29.93     46.67 o 
  -4  -3   3     1412.90     1484.96     98.62 o 
  -3  -3   3     4356.31     4191.20    173.88 o 
  -2  -3   3     3368.44     3468.68    150.46 o 
  -1  -3   3     7703.43     8379.92    266.86 o 
   0  -3   3    21561.46    22664.59    862.16 o 
   1  -3   3     1372.61     1392.93     60.40 o 
   2  -3   3     2923.75     2864.35    105.65 o 
   3  -3   3     1038.86     1053.55     62.59 o 
   4  -3   3    11969.80    11467.94    298.79 o 
   5  -3   3      797.47     1107.37    151.08 o 
   6  -3   3        3.73       16.07     41.31 o 
   7  -3   3      262.70      225.84     62.30 o 
   8  -3   3      985.05     1011.16    117.33 o 
   9  -3   3       35.45       86.73     77.55 o 
  10  -3   3       72.55      -28.02    189.20 o 
  11  -3   3       89.36       60.28    137.82 o 
 -10  -2   3      237.62      450.33    212.35 o 
  -9  -2   3        6.01      -14.30    133.16 o 
  -8  -2   3      804.49      724.55    184.00 o 
  -7  -2   3      134.76      136.67    105.50 o 
  -6  -2   3      584.25      620.53    101.02 o 
  -5  -2   3      211.06      199.14     35.86 o 
  -4  -2   3     1979.59     2042.52     75.14 o 
  -3  -2   3       38.15       28.66     29.41 o 
  -2  -2   3      313.73      229.36     40.86 o 
  -1  -2   3    10863.19    10908.14    327.28 o 
   0  -2   3     1296.67     1167.24     69.79 o 
   1  -2   3    12629.93    14045.46    403.34 o 
   2  -2   3    10733.80    10416.57    413.16 o 
   3  -2   3      657.84      826.74     87.84 o 
   4  -2   3      321.53      338.00     44.38 o 
   5  -2   3     6391.07     5925.34    187.53 o 
   6  -2   3      906.35      867.57     90.72 o 
   7  -2   3       25.04       -2.31     48.01 o 
   8  -2   3       23.27       16.15     86.08 o 
   9  -2   3       13.61      -10.15     74.74 o 
  10  -2   3       30.83       45.79     97.83 o 
  11  -2   3       78.16       20.10    134.55 o 
 -10  -1   3      118.47      150.11    186.71 o 
  -9  -1   3       55.46       -2.03    135.81 o 
  -8  -1   3      134.93       94.96    121.77 o 
  -7  -1   3       44.96       86.15     89.60 o 
  -6  -1   3      778.89      805.12    156.40 o 
  -5  -1   3        8.73       48.39     30.76 o 
  -4  -1   3      716.01      681.09     47.19 o 
  -3  -1   3      260.00      312.01     32.65 o 
  -2  -1   3       26.55       24.67     14.94 o 
  -1  -1   3       10.86      -11.19     13.98 o 
   0  -1   3     9486.47     8908.89    260.96 o 
   1  -1   3     1702.92     1632.79     87.78 o 
   2  -1   3       68.17      112.21     38.51 o 
   3  -1   3      224.60      234.35     34.61 o 
   4  -1   3       22.19       14.22     27.07 o 
   5  -1   3      283.79      372.45     59.00 o 
   6  -1   3       57.02       27.11     53.24 o 
   7  -1   3     2401.74     2150.68    118.24 o 
   8  -1   3      143.39      205.67     76.89 o 
   9  -1   3       24.49      -62.66     73.71 o 
  10  -1   3       69.95        2.65     96.32 o 
 -11   0   3        8.45       18.24    183.32 o 
 -10   0   3      213.15      139.21    165.45 o 
  -9   0   3        1.59      -10.91    119.30 o 
  -8   0   3       82.30       86.64    102.91 o 
  -7   0   3        4.63      -71.58     76.02 o 
  -6   0   3     2075.09     1938.03    148.61 o 
  -5   0   3      312.99      321.61     64.09 o 
  -4   0   3      100.73       60.21     26.61 o 
  -3   0   3     1316.41     1390.73     59.17 o 
  -2   0   3     2806.60     2928.96     85.30 o 
  -1   0   3     4801.68     4814.91    150.81 o 
   0   0   3     4268.12     4577.86    201.50 o 
   1   0   3     1547.40     1671.84     93.51 o 
   2   0   3      169.71      271.26     55.58 o 
   3   0   3     3668.21     3403.53    114.89 o 
   4   0   3        0.62        4.73     31.76 o 
   5   0   3       29.50      -11.14     30.95 o 
   6   0   3      222.02      212.23    104.51 o 
   7   0   3      202.50      325.08     77.11 o 
   8   0   3      782.94      718.89    109.35 o 
   9   0   3        0.76      -41.72     76.56 o 
  10   0   3       95.73      100.80    109.32 o 
 -11   1   3       22.50     -114.27    162.93 o 
 -10   1   3       38.68       86.58    143.70 o 
  -9   1   3       42.81       63.10    114.12 o 
  -8   1   3      849.87      734.84    172.67 o 
  -7   1   3      326.98      323.51     69.47 o 
  -6   1   3      284.00      325.44     90.71 o 
  -5   1   3     2673.73     2645.50    124.82 o 
  -4   1   3     4507.11     4552.40    170.93 o 
  -3   1   3      345.86      310.65     42.36 o 
  -2   1   3     3353.08     3612.00    127.58 o 
  -1   1   3     3006.64     3114.00    107.56 o 
   0   1   3     1162.88     1254.61     54.26 o 
   1   1   3     1608.68     1489.45     90.80 o 
   2   1   3     7544.12     7612.25    335.66 o 
   3   1   3    11265.49    11110.48    300.44 o 
   4   1   3       38.01       81.28     36.54 o 
   5   1   3       77.13       73.27     40.55 o 
   6   1   3      360.01      311.97    150.67 o 
   7   1   3       82.28      138.60     61.19 o 
   8   1   3      288.68      104.20     75.15 o 
   9   1   3       58.98       36.48     83.39 o 
  10   1   3        6.29      -70.65     96.92 o 
 -11   2   3        1.68       41.96    187.82 o 
 -10   2   3        6.04       25.45    140.44 o 
  -9   2   3       12.36      122.63    121.83 o 
  -8   2   3        0.65      -25.22     53.94 o 
  -7   2   3       44.88       24.39     53.55 o 
  -6   2   3     3387.33     2982.24    165.71 o 
  -5   2   3      430.07      408.96     65.31 o 
  -4   2   3      911.11      855.09     80.20 o 
  -3   2   3     2552.70     2353.29    105.58 o 
  -2   2   3      807.69      709.79    100.06 o 
  -1   2   3     2866.41     3319.78     93.25 o 
   0   2   3     3452.25     3662.83    102.92 o 
   1   2   3    23954.66    23613.31    671.17 o 
   2   2   3       48.57       14.12     27.19 o 
   3   2   3     1024.91     1079.56     83.00 o 
   4   2   3     1578.18     1514.76     81.27 o 
   5   2   3     4549.18     4409.31    167.62 o 
   6   2   3      272.12      259.70     67.60 o 
   7   2   3       84.63       22.39     58.30 o 
   8   2   3        8.86      -52.05     84.21 o 
   9   2   3       10.36       25.32     82.74 o 
  10   2   3       60.16        0.17    103.96 o 
 -11   3   3       32.32      162.25    191.39 o 
 -10   3   3      186.13      133.04    150.42 o 
  -9   3   3      332.17      233.92    133.66 o 
  -8   3   3      246.45      284.00     79.38 o 
  -7   3   3     1837.97     1692.00    114.14 o 
  -6   3   3     1225.13     1119.24    228.42 o 
  -5   3   3     2352.30     2507.94    125.88 o 
  -4   3   3       35.42        2.01     25.49 o 
  -3   3   3     3573.88     3603.02    109.96 o 
  -2   3   3      718.84      713.69     35.78 o 
  -1   3   3      394.87      446.41     60.63 o 
   0   3   3     2519.17     2458.37     79.82 o 
   1   3   3     1990.37     2072.86     74.46 o 
   2   3   3      105.62       93.21     35.75 o 
   3   3   3     1858.70     1663.99     72.27 o 
   4   3   3      109.46       38.50     34.21 o 
   5   3   3      721.05      985.50    177.90 o 
   6   3   3       48.93       54.01     54.82 o 
   7   3   3       71.01       14.44     65.58 o 
   8   3   3        4.34        8.32     74.52 o 
   9   3   3        1.21       50.30     97.06 o 
 -11   4   3        3.64       63.84    162.31 o 
 -10   4   3       48.76      -70.04    128.13 o 
  -9   4   3      271.15      294.53    107.07 o 
  -8   4   3       32.15       39.52     61.51 o 
  -7   4   3       52.35      -29.75     49.62 o 
  -6   4   3      417.31      380.31     59.84 o 
  -5   4   3     1208.36     1338.92     70.36 o 
  -4   4   3     1756.83     1638.76     70.64 o 
  -3   4   3     1891.15     1793.37     69.65 o 
  -2   4   3     5034.81     5201.51    145.86 o 
  -1   4   3     5937.23     5963.11    162.84 o 
   0   4   3     1972.42     1925.08     71.52 o 
   1   4   3        0.45      -10.55     19.61 o 
   2   4   3      189.66      219.59     51.17 o 
   3   4   3     5000.53     4916.71    149.35 o 
   4   4   3     1274.92     1505.19    106.41 o 
   5   4   3      134.33      110.54     50.95 o 
   6   4   3      299.82      142.95     67.80 o 
   7   4   3        6.78       14.36     70.50 o 
   8   4   3       19.55      -50.97     82.48 o 
   9   4   3        0.51      -88.09    102.77 o 
 -11   5   3        6.92       -6.96    181.78 o 
 -10   5   3        2.28       -1.56     76.74 o 
  -9   5   3        2.70      -52.79     90.93 o 
  -8   5   3     1108.56     1180.71    242.95 o 
  -7   5   3     2928.42     2769.37    128.60 o 
  -6   5   3       20.53       -1.39     37.20 o 
  -5   5   3      805.72     1060.48     99.15 o 
  -4   5   3      321.63      346.97     78.98 o 
  -3   5   3       21.07      -17.27     23.21 o 
  -2   5   3     3358.36     3265.44    106.49 o 
  -1   5   3      935.22      861.84     46.78 o 
   0   5   3     4228.20     4017.32    126.24 o 
   1   5   3        1.18        6.87     24.63 o 
   2   5   3     1413.11     1232.75    160.26 o 
   3   5   3      773.40      882.20    128.22 o 
   4   5   3       12.96       24.72     39.93 o 
   5   5   3     1210.69     1197.13    104.62 o 
   6   5   3       71.01      103.54     57.94 o 
   7   5   3      137.26      129.91     82.38 o 
   8   5   3       90.06       38.60     93.05 o 
   9   5   3        0.03      -85.27    103.82 o 
 -10   6   3        0.14     -100.47    100.47 o 
  -9   6   3       84.12       33.40     79.77 o 
  -8   6   3        6.92       56.28     68.68 o 
  -7   6   3     2164.51     2038.08    102.66 o 
  -6   6   3        0.64      -37.28     37.28 o 
  -5   6   3      254.00      308.47     50.69 o 
  -4   6   3     1099.36     1055.61     62.10 o 
  -3   6   3       14.82      -24.18     24.18 o 
  -2   6   3      859.06     1026.01     63.25 o 
  -1   6   3     3676.30     3771.02    123.24 o 
   0   6   3     1039.15     1111.28    201.57 o 
   1   6   3    10220.80    10093.29    271.58 o 
   2   6   3      137.32      112.35     37.83 o 
   3   6   3      218.44      178.67    130.27 o 
   4   6   3      257.93      201.81     80.33 o 
   5   6   3      314.60      295.73     67.14 o 
   6   6   3       63.97      -25.45     56.92 o 
   7   6   3      167.19      206.56    108.27 o 
   8   6   3      148.42       60.46    156.20 o 
 -11   7   3       14.30     -106.88    106.88 o 
 -10   7   3        7.16     -103.67    103.67 o 
  -9   7   3       69.64       11.40    125.96 o 
  -8   7   3       52.44       52.07    107.59 o 
  -7   7   3        7.01      -54.35     81.46 o 
  -6   7   3       64.90       43.03     42.40 o 
  -5   7   3     2825.39     2536.70    105.39 o 
  -4   7   3      458.20      452.39     84.44 o 
  -3   7   3      597.43      523.63     72.11 o 
  -2   7   3      132.53      107.65     35.07 o 
  -1   7   3      942.73      991.90    124.58 o 
   0   7   3      454.87      432.28     56.18 o 
   1   7   3       17.43      -11.92     30.73 o 
   2   7   3     1596.62     1607.83     82.85 o 
   3   7   3        2.47       22.48     57.49 o 
   4   7   3       89.24       59.67     71.98 o 
   5   7   3       42.60       26.80     78.38 o 
   6   7   3      172.30      134.19     95.16 o 
   7   7   3       41.43       -1.34    108.16 o 
   8   7   3        2.97      114.18    191.46 o 
 -11   8   3        0.62      -88.52    112.79 o 
 -10   8   3        4.50      -33.34    111.60 o 
  -9   8   3       87.29      229.97    133.29 o 
  -8   8   3       25.02       55.95    118.74 o 
  -7   8   3       88.82        2.83    104.70 o 
  -6   8   3      152.44      318.11    200.98 o 
  -5   8   3        4.19       50.65     51.80 o 
  -4   8   3     1050.17     1120.24    118.18 o 
  -3   8   3       57.63       49.15     34.87 o 
  -2   8   3      305.53      258.12     73.35 o 
  -1   8   3      397.80      362.81     91.36 o 
   0   8   3      315.75      318.35     75.90 o 
   1   8   3      152.09      103.26     59.73 o 
   2   8   3      111.22       38.76     59.94 o 
   3   8   3      248.99      244.09    118.25 o 
   4   8   3       39.22       22.45     75.82 o 
   5   8   3        2.85       34.84     88.42 o 
   6   8   3       20.92       99.57    111.26 o 
   7   8   3        7.08      -90.39    116.10 o 
 -10   9   3        1.74      -36.79    131.01 o 
  -9   9   3       58.94     -100.16    116.61 o 
  -8   9   3        0.44       58.60    130.27 o 
  -7   9   3       35.98      -89.63    106.38 o 
  -6   9   3      215.51      149.63    128.24 o 
  -5   9   3      373.17      374.15     87.85 o 
  -4   9   3        0.20      -50.94     50.94 o 
  -3   9   3     1743.87     1945.08    198.14 o 
  -2   9   3      759.16      889.41    111.68 o 
  -1   9   3      225.44      244.85     51.51 o 
   0   9   3      937.86     1062.99    106.37 o 
   1   9   3        8.92       16.77     42.66 o 
   2   9   3     1250.53     1472.44    154.03 o 
   3   9   3       28.50       21.18     80.95 o 
   4   9   3      290.18      384.62    116.76 o 
   5   9   3       10.16      -17.67     95.81 o 
   6   9   3        3.16       -2.21    116.29 o 
 -10  10   3        2.41      -92.52    132.56 o 
  -9  10   3       36.92     -127.64    136.20 o 
  -8  10   3        3.90       30.01    122.20 o 
  -7  10   3      587.91      527.17    171.74 o 
  -6  10   3      100.56      -94.37     94.37 o 
  -5  10   3      209.73      133.34     70.66 o 
  -4  10   3       29.13       15.42     64.10 o 
  -3  10   3      718.50      762.39    223.31 o 
  -2  10   3     1272.90     1403.66    145.99 o 
  -1  10   3        1.24       21.37     58.80 o 
   0  10   3      198.74      166.67     73.62 o 
   1  10   3      748.86      645.72    118.09 o 
   2  10   3       97.87       95.93     70.64 o 
   3  10   3      143.90      125.10     89.12 o 
   4  10   3       34.04      -97.14     97.14 o 
   5  10   3       56.53       85.27    120.19 o 
   6  10   3      118.36       34.35    157.20 o 
 -10  11   3        0.19     -109.96    148.21 o 
  -9  11   3       94.20       53.12    142.04 o 
  -8  11   3       20.02      -28.66    142.53 o 
  -7  11   3       58.09      154.61    137.30 o 
  -6  11   3       49.24        4.68    110.43 o 
  -5  11   3        0.18      -23.53     71.20 o 
  -4  11   3        2.50      -94.00     94.00 o 
  -3  11   3        1.61      -19.53     95.84 o 
  -2  11   3      128.82      110.77    129.31 o 
  -1  11   3      333.45      278.80     91.91 o 
   0  11   3      436.66      603.71    191.09 o 
   1  11   3       73.60      238.17    154.24 o 
   2  11   3       13.05      -25.76    134.46 o 
   3  11   3       61.06      -70.36     95.45 o 
   4  11   3      318.96      347.11    143.44 o 
   5  11   3        5.87       36.47    143.04 o 
  -9  12   3       48.99       19.84    160.90 o 
  -8  12   3        6.01       95.70    133.16 o 
  -7  12   3       61.49       19.04    122.32 o 
  -6  12   3       57.23       77.03    125.28 o 
  -5  12   3      220.68       27.08     85.23 o 
  -4  12   3      227.81      240.74    124.66 o 
  -3  12   3      399.49      363.13    110.31 o 
  -2  12   3        2.80       -7.69     80.46 o 
  -1  12   3      113.40      100.68     89.30 o 
   0  12   3      252.71      578.44    198.05 o 
   1  12   3       10.09       11.46    120.47 o 
   2  12   3      336.38      320.43    187.33 o 
   3  12   3        0.53      103.40    165.58 o 
   4  12   3       13.08      -70.10    183.14 o 
  -8  13   3        9.88      -60.70    149.86 o 
  -7  13   3      162.69      113.38    144.87 o 
  -6  13   3       56.92       28.04    143.21 o 
  -5  13   3       71.12      -58.29    118.93 o 
  -4  13   3      192.03      358.51    110.05 o 
  -3  13   3       28.14      -60.93     88.58 o 
  -2  13   3        0.50      -23.71     88.94 o 
  -1  13   3       71.11      -58.29    112.70 o 
   0  13   3      123.03      211.73    174.64 o 
   1  13   3        2.07       89.11    150.79 o 
   2  13   3       23.84        0.49    163.36 o 
   3  13   3       45.55      200.15    220.60 o 
  -7  14   3       62.81       56.88    166.44 o 
  -6  14   3       82.41      111.53    166.07 o 
  -5  14   3       86.50       57.74    156.83 o 
  -4  14   3        0.11      -63.21     99.16 o 
  -3  14   3        1.20      -90.06     90.06 o 
  -2  14   3       48.70      134.95    159.05 o 
  -1  14   3        0.74     -116.61    150.31 o 
   0  14   3        0.81     -121.54    160.96 o 
   1  14   3       18.93      -75.03    168.42 o 
  -5  15   3       18.85      -53.73    140.81 o 
  -4  15   3       21.86     -126.34    130.59 o 
  -3  15   3        6.10      -47.51    160.22 o 
  -2  15   3        5.82        5.42    180.80 o 
  -1  15   3       36.01      -51.21    180.37 o 
   1 -15   4        0.16      -48.25    152.39 o 
   2 -15   4        9.55      -16.27    162.19 o 
   3 -15   4        2.41      -23.48    134.58 o 
   4 -15   4        7.61       98.44    120.34 o 
   5 -15   4      116.85       -2.40    144.44 o 
  -1 -14   4       17.81       18.79    159.91 o 
   0 -14   4        0.78      -36.48    136.12 o 
   1 -14   4      169.78      204.64    154.98 o 
   2 -14   4        1.27      -87.41    103.37 o 
   3 -14   4       15.84       25.51    150.23 o 
   4 -14   4      114.54      234.59    163.48 o 
   5 -14   4      134.05       78.44    133.90 o 
   6 -14   4        0.09       62.79    149.25 o 
   7 -14   4       16.07       12.33    159.48 o 
  -3 -13   4       18.94      -28.35    181.48 o 
  -2 -13   4       50.27      -21.38    143.09 o 
  -1 -13   4        0.78      -56.38    132.98 o 
   0 -13   4       40.37       83.81    138.96 o 
   1 -13   4      256.17      231.82    153.99 o 
   2 -13   4       12.61      -94.06    108.36 o 
   3 -13   4      282.33       91.14    126.88 o 
   4 -13   4       32.88      -25.82    115.48 o 
   5 -13   4        2.56      -38.02    122.88 o 
   6 -13   4        4.41       41.47    135.87 o 
   7 -13   4      203.09       47.45    160.77 o 
   8 -13   4        7.21     -152.22    152.22 o 
  -4 -12   4       50.52      146.72    167.30 o 
  -3 -12   4      187.03      207.42    170.69 o 
  -2 -12   4       64.70      -16.02    130.51 o 
  -1 -12   4      708.15      587.50    185.11 o 
   0 -12   4      188.31       10.17    114.92 o 
   1 -12   4       13.94      -98.99     98.99 o 
   2 -12   4      208.50      234.72    134.95 o 
   3 -12   4      431.23      202.12    122.26 o 
   4 -12   4      201.90      149.92    139.33 o 
   5 -12   4        2.95      128.85    117.32 o 
   6 -12   4       45.40      -93.26    114.02 o 
   7 -12   4        4.25     -135.34    135.34 o 
   8 -12   4        0.13       37.16    150.11 o 
  -5 -11   4      159.12      103.22    179.87 o 
  -4 -11   4       34.47       22.49    131.81 o 
  -3 -11   4      627.61      683.15    227.31 o 
  -2 -11   4        5.92      -15.59    105.81 o 
  -1 -11   4      123.82       70.00    125.46 o 
   0 -11   4      178.55      175.62    117.51 o 
   1 -11   4        1.33       38.02     89.91 o 
   2 -11   4       15.46       -8.32     95.64 o 
   3 -11   4       10.67       -0.86    102.54 o 
   4 -11   4       22.66      -63.94     97.82 o 
   5 -11   4        3.78      -13.87    117.94 o 
   6 -11   4      132.85       96.93    123.68 o 
   7 -11   4      157.44      222.82    151.22 o 
   8 -11   4       22.36       17.93    147.77 o 
   9 -11   4       38.70      -38.82    165.82 o 
  -6 -10   4       24.77      109.59    134.42 o 
  -5 -10   4      212.94      227.39    122.71 o 
  -4 -10   4       69.48       42.81     84.50 o 
  -3 -10   4        4.74      -62.83    120.00 o 
  -2 -10   4      195.58       79.24    116.96 o 
  -1 -10   4       21.61      -49.98     91.20 o 
   0 -10   4      148.80       65.94     94.16 o 
   1 -10   4     1683.63     2340.77    285.21 o 
   2 -10   4        0.81       46.71     81.95 o 
   3 -10   4       45.25       22.92     83.81 o 
   4 -10   4      422.07      472.58    149.68 o 
   5 -10   4     1294.45     1897.18    280.84 o 
   6 -10   4       24.30      -43.81    108.15 o 
   7 -10   4       11.78      -46.84    109.19 o 
   8 -10   4       55.41       -6.71    152.82 o 
   9 -10   4        2.76      -50.47    149.62 o 
  -7  -9   4       34.07        6.69    122.12 o 
  -6  -9   4       13.87      -19.51    108.35 o 
  -5  -9   4       17.38       30.64    126.68 o 
  -4  -9   4       61.72       80.77     84.83 o 
  -3  -9   4      139.92      232.31     84.25 o 
  -2  -9   4        0.15       36.73     60.74 o 
  -1  -9   4     1351.17     1975.84    261.80 o 
   0  -9   4      716.34      809.68    163.61 o 
   1  -9   4     1091.82     1053.50    176.49 o 
   2  -9   4      150.94      111.04     83.38 o 
   3  -9   4       36.05       63.71     84.05 o 
   4  -9   4       73.26      -35.56     77.46 o 
   5  -9   4       11.59      -80.94     93.26 o 
   6  -9   4     1851.31     2607.44    312.81 o 
   7  -9   4      432.61      679.95    197.06 o 
   8  -9   4      107.78      141.36    149.18 o 
   9  -9   4       24.04       75.12    152.51 o 
  10  -9   4       11.79       12.82    172.78 o 
  -7  -8   4      134.08      176.97    122.60 o 
  -6  -8   4      142.55        8.60    101.85 o 
  -5  -8   4       49.14      -32.88     78.93 o 
  -4  -8   4       27.39       30.92     78.17 o 
  -3  -8   4       61.66       -0.26     64.03 o 
  -2  -8   4        0.89       20.69     53.94 o 
  -1  -8   4     1071.48     1198.61    118.29 o 
   0  -8   4     1239.06     1214.58     87.35 o 
   1  -8   4     1438.37     1445.03    151.29 o 
   2  -8   4      546.61      546.89    132.55 o 
   3  -8   4     1755.24     1995.74    237.59 o 
   4  -8   4       71.79       66.00     78.01 o 
   5  -8   4      151.83      172.23    107.90 o 
   6  -8   4       61.59      -48.38     91.08 o 
   7  -8   4      334.94      512.94    159.91 o 
   8  -8   4      931.31     1113.19    233.41 o 
   9  -8   4       10.26      -34.63    140.81 o 
  10  -8   4       43.53      163.61    221.53 o 
  -8  -7   4       50.03      -26.18    127.55 o 
  -7  -7   4      145.85       43.01    181.64 o 
  -6  -7   4        6.88       -0.92     89.28 o 
  -5  -7   4      163.57      104.88     81.17 o 
  -4  -7   4        0.69      -34.30     65.46 o 
  -3  -7   4      167.42      234.51    121.79 o 
  -2  -7   4      672.39      728.58     97.21 o 
  -1  -7   4      115.78      129.74     48.58 o 
   0  -7   4       85.01       47.62     39.19 o 
   1  -7   4     3351.78     2944.34    120.69 o 
   2  -7   4      394.35      389.94    101.68 o 
   3  -7   4      105.22       88.24     70.99 o 
   4  -7   4     1664.93     1667.16    170.45 o 
   5  -7   4       86.19      145.80     91.57 o 
   6  -7   4       15.85        3.14     80.54 o 
   7  -7   4      149.53      113.63    116.83 o 
   8  -7   4      215.85       95.70    139.27 o 
   9  -7   4       17.40       -6.22    157.75 o 
  10  -7   4       52.63      -36.23    258.93 o 
  -9  -6   4       15.87      164.44    135.71 o 
  -8  -6   4       74.40       34.63    135.40 o 
  -7  -6   4       35.11      -53.82     89.30 o 
  -6  -6   4        0.19       27.53     74.67 o 
  -5  -6   4       19.40       19.11     64.48 o 
  -4  -6   4       21.21       85.32     60.85 o 
  -3  -6   4     1236.34     1413.40    376.75 o 
  -2  -6   4      704.14      756.88     92.79 o 
  -1  -6   4      326.50      415.20     65.96 o 
   0  -6   4     3701.37     3496.60    142.67 o 
   1  -6   4      590.68      578.76     48.07 o 
   2  -6   4       67.90       61.28     26.06 o 
   3  -6   4     1669.54     1639.02     75.15 o 
   4  -6   4        1.57       29.18     35.35 o 
   5  -6   4      233.71      252.37     54.64 o 
   6  -6   4      310.47      599.46    156.52 o 
   7  -6   4     1188.13     1029.10    211.11 o 
   8  -6   4      150.16       17.99    141.24 o 
   9  -6   4        0.14      154.36    206.00 o 
  10  -6   4      179.30      458.65    417.06 o 
  -9  -5   4      126.46      178.77    176.67 o 
  -8  -5   4        0.90      -98.32     98.32 o 
  -7  -5   4        0.04       53.41     93.68 o 
  -6  -5   4       10.68      -14.38     68.53 o 
  -5  -5   4      361.97      289.43     97.79 o 
  -4  -5   4     1622.04     1551.89    110.66 o 
  -3  -5   4     2926.56     2648.61    171.47 o 
  -2  -5   4     1023.10     1295.47    208.77 o 
  -1  -5   4       93.83      119.96     39.60 o 
   0  -5   4     4842.06     4733.06    173.18 o 
   1  -5   4       52.22       39.24     26.71 o 
   2  -5   4       82.40       62.35     25.69 o 
   3  -5   4      624.20      736.40     52.23 o 
   4  -5   4     1414.63     1426.08    132.35 o 
   5  -5   4      201.58      202.75     58.65 o 
   6  -5   4     5051.72     5014.99    220.07 o 
   7  -5   4       61.55       33.33     64.16 o 
   8  -5   4       50.01     -130.50    130.50 o 
  -9  -4   4       22.68      -11.90    155.34 o 
  -8  -4   4      625.11      758.74    146.81 o 
  -7  -4   4      383.41      269.75     92.83 o 
  -6  -4   4      739.31      708.09    115.72 o 
  -5  -4   4      982.73      926.63    158.07 o 
  -4  -4   4       36.45       -1.77     44.11 o 
  -3  -4   4     1710.40     1663.79    102.37 o 
  -2  -4   4       89.23       60.91     35.34 o 
  -1  -4   4      675.74      869.16     80.92 o 
   0  -4   4     3200.19     3078.44    121.88 o 
   1  -4   4      202.98      197.33     34.13 o 
   2  -4   4      785.38      782.72    208.77 o 
   3  -4   4      769.78      677.44     51.90 o 
   4  -4   4    17351.01    17873.66    540.42 o 
   5  -4   4       51.79       55.07     45.24 o 
   6  -4   4      153.93      271.20     82.82 o 
   7  -4   4      134.28      125.20     57.77 o 
   8  -4   4      230.09      440.40     92.80 o 
   9  -4   4       24.06       29.65     77.15 o 
  10  -4   4        3.16       25.02    160.40 o 
 -10  -3   4       13.29      -96.84    168.17 o 
  -9  -3   4        9.79       21.57    131.31 o 
  -8  -3   4      112.36       88.98    119.30 o 
  -7  -3   4     1416.35     1585.24    269.32 o 
  -6  -3   4      595.62      630.79    111.29 o 
  -5  -3   4      255.20      163.70     68.26 o 
  -4  -3   4      187.09      166.93     52.34 o 
  -3  -3   4     7080.00     6841.55    249.86 o 
  -2  -3   4     4821.66     5150.84    238.61 o 
  -1  -3   4     3249.96     3115.55    124.31 o 
   0  -3   4     3215.52     3068.04    116.57 o 
   1  -3   4      601.88      635.60     44.82 o 
   2  -3   4      413.38      532.10    150.26 o 
   3  -3   4      102.49      107.36     34.92 o 
   4  -3   4     1234.68     1051.77     89.51 o 
   5  -3   4        0.96      -38.14     44.18 o 
   6  -3   4     1340.14     1726.83    120.47 o 
   7  -3   4      776.16      893.77     96.69 o 
   8  -3   4      916.01      939.35    111.20 o 
   9  -3   4       93.18      104.60     81.58 o 
  10  -3   4       10.86       -0.90    100.13 o 
 -10  -2   4       13.39      -29.09    156.89 o 
  -9  -2   4       15.28     -114.76    114.76 o 
  -8  -2   4        8.49     -101.15    107.37 o 
  -7  -2   4     2418.57     3091.74    328.46 o 
  -6  -2   4     2775.15     2453.97    150.31 o 
  -5  -2   4       99.55       72.32     51.59 o 
  -4  -2   4     2934.70     3133.03    104.78 o 
  -3  -2   4        2.22      -10.66     29.84 o 
  -2  -2   4      318.25      339.56     49.52 o 
  -1  -2   4     2090.16     2069.68    118.37 o 
   0  -2   4     6200.65     6188.89    197.79 o 
   1  -2   4     3032.28     2881.87    108.82 o 
   2  -2   4       32.05       62.11     32.11 o 
   3  -2   4     1042.89     1001.69     79.71 o 
   4  -2   4     1142.55      933.87     85.87 o 
   5  -2   4       28.52      -11.72     32.06 o 
   6  -2   4     4780.98     4603.12    167.72 o 
   7  -2   4      587.23      578.03     86.21 o 
   8  -2   4      138.60      275.10     74.24 o 
   9  -2   4        1.34      -67.26     67.26 o 
  10  -2   4       25.06       14.76     94.20 o 
 -10  -1   4       99.04      -20.83    135.87 o 
  -9  -1   4       11.65       30.63    124.42 o 
  -8  -1   4      167.95       96.13     98.53 o 
  -7  -1   4       49.96      -55.71     82.20 o 
  -6  -1   4     1428.94     1545.69    213.45 o 
  -5  -1   4     4390.42     4228.97    139.18 o 
  -4  -1   4     1046.59     1031.93     55.27 o 
  -3  -1   4      906.88      898.59     79.88 o 
  -2  -1   4     1767.22     1773.70     63.00 o 
  -1  -1   4     4077.99     4274.71    145.79 o 
   0  -1   4      844.12      731.90     41.92 o 
   1  -1   4    37691.81    36949.44   1387.06 o 
   2  -1   4     2688.01     2482.57    135.09 o 
   3  -1   4     2919.17     2934.97    165.71 o 
   4  -1   4      466.43      494.14     85.90 o 
   5  -1   4       76.71       77.49     37.70 o 
   6  -1   4       14.60       -2.72     40.43 o 
   7  -1   4      231.22      257.70     67.47 o 
   8  -1   4        0.01      -54.92     54.92 o 
   9  -1   4      109.10       31.83     76.28 o 
  10  -1   4      259.83      191.92    142.81 o 
 -11   0   4        0.20      -23.11    180.98 o 
 -10   0   4       36.34       88.43    146.97 o 
  -9   0   4       30.45       31.24    123.61 o 
  -8   0   4      424.64      466.42    162.93 o 
  -7   0   4        2.97      -38.45     86.46 o 
  -6   0   4      689.70      923.07    272.96 o 
  -5   0   4     1205.71     1374.45    188.25 o 
  -4   0   4     9426.23     9513.54    250.54 o 
  -3   0   4       91.45       58.25     21.51 o 
  -2   0   4    24853.32    25207.98    576.61 o 
  -1   0   4     6594.02     6743.74    168.58 o 
   0   0   4      397.50      349.39     56.57 o 
   1   0   4     3547.64     3621.20    175.38 o 
   2   0   4        0.26       -9.68     30.32 o 
   3   0   4      473.09      616.69     90.98 o 
   4   0   4        4.82       -5.42     43.63 o 
   5   0   4       84.00       20.82     36.41 o 
   6   0   4      306.51      222.54     58.21 o 
   7   0   4     1424.03     1659.70    136.87 o 
   8   0   4       14.31      -31.09     66.13 o 
   9   0   4      554.25      384.34    100.08 o 
  10   0   4       50.19       82.17     97.69 o 
 -11   1   4      114.93      109.93    169.15 o 
 -10   1   4      153.88      137.04    152.63 o 
  -9   1   4      156.90      131.07    116.28 o 
  -8   1   4        0.65      -24.71    109.07 o 
  -7   1   4        0.30       20.40     50.38 o 
  -6   1   4     1647.67     1677.96    113.67 o 
  -5   1   4     1439.01     1216.36     89.31 o 
  -4   1   4      637.59      559.66     66.06 o 
  -3   1   4        3.88        3.03     25.23 o 
  -2   1   4     5476.41     5658.54    187.52 o 
  -1   1   4    12912.15    13095.93    377.71 o 
   0   1   4    19353.57    19603.70    547.60 o 
   1   1   4       76.42       85.41     34.08 o 
   2   1   4     3306.50     3018.50    168.05 o 
   3   1   4     5303.82     4921.59    254.66 o 
   4   1   4      334.79      358.64     88.00 o 
   5   1   4     1321.73     1148.75    101.06 o 
   6   1   4      303.63      283.07    123.49 o 
   7   1   4       10.02       11.43     49.41 o 
   8   1   4       77.52      -24.13     67.12 o 
   9   1   4      133.75      245.14     95.80 o 
  10   1   4       10.47        9.37     92.74 o 
 -11   2   4       63.64       62.54    161.08 o 
 -10   2   4       68.32       17.69    133.96 o 
  -9   2   4       99.36      125.65    131.31 o 
  -8   2   4      160.90      210.92     71.85 o 
  -7   2   4       62.49       55.55     55.82 o 
  -6   2   4      428.81      459.48     75.18 o 
  -5   2   4       29.63       -9.06     34.50 o 
  -4   2   4      517.53      652.19    205.80 o 
  -3   2   4      156.57      173.65     25.12 o 
  -2   2   4    32490.65    33541.91    922.34 o 
  -1   2   4    14857.21    14895.02    351.62 o 
   0   2   4    22887.96    22718.38    524.86 o 
   1   2   4     7742.08     7677.02    248.71 o 
   2   2   4     1783.28     1745.21    122.83 o 
   3   2   4      876.33     1078.44    131.52 o 
   4   2   4     3041.57     2898.13    193.00 o 
   5   2   4        1.78       -5.03     39.41 o 
   6   2   4        6.48       -4.52     40.97 o 
   7   2   4      163.53      169.56     70.93 o 
   8   2   4       30.74       56.29     75.32 o 
   9   2   4       78.91      190.53     93.17 o 
  10   2   4        7.72     -127.14    139.77 o 
 -11   3   4        9.93     -141.62    141.62 o 
 -10   3   4       65.75      -64.99    111.87 o 
  -9   3   4      171.79       35.19    125.03 o 
  -8   3   4      169.12       50.92    109.83 o 
  -7   3   4      138.94      180.86     65.64 o 
  -6   3   4     1098.91     1288.42    104.56 o 
  -5   3   4     1242.89     1203.62     84.45 o 
  -4   3   4     2172.95     2176.20     82.68 o 
  -3   3   4     1596.65     1613.88     74.19 o 
  -2   3   4     5717.06     5842.24    157.05 o 
  -1   3   4      954.70      906.06     43.09 o 
   0   3   4      108.76       75.62     25.23 o 
   1   3   4       38.50       26.93     21.16 o 
   2   3   4       27.90       42.35     36.30 o 
   3   3   4      792.00      729.65     86.67 o 
   4   3   4       56.93       35.86     56.01 o 
   5   3   4     1589.00     1578.99     93.40 o 
   6   3   4      468.52      451.37     84.33 o 
   7   3   4     1277.86     1463.30    144.92 o 
   8   3   4      110.93       99.91     85.31 o 
   9   3   4       49.40      -53.09     86.21 o 
 -11   4   4        2.49      -23.04    155.47 o 
 -10   4   4       78.48       32.11    133.72 o 
  -9   4   4        7.44       69.32     74.20 o 
  -8   4   4      134.58      151.35     68.35 o 
  -7   4   4      165.69      149.68     64.50 o 
  -6   4   4       66.34      116.95     44.95 o 
  -5   4   4        0.07        3.28     31.06 o 
  -4   4   4       31.54        5.73     23.98 o 
  -3   4   4     1890.74     1940.82     74.16 o 
  -2   4   4      847.53      874.77     53.26 o 
  -1   4   4     1005.33     1063.13     51.20 o 
   0   4   4     8228.49     8195.58    217.76 o 
   1   4   4     4613.74     4650.61    142.72 o 
   2   4   4     5461.22     5634.00    218.29 o 
   3   4   4     1653.90     1527.45    101.28 o 
   4   4   4     1885.07     1697.66    336.59 o 
   5   4   4      885.05     1177.25    181.29 o 
   6   4   4      105.89      109.78     62.02 o 
   7   4   4       38.49      -23.26     63.03 o 
   8   4   4        1.29      -45.46     74.79 o 
   9   4   4       29.13     -123.76    123.76 o 
 -11   5   4       71.77       53.61    153.74 o 
 -10   5   4       48.60       47.46     85.93 o 
  -9   5   4       19.43        8.82     68.04 o 
  -8   5   4       55.25        0.38     66.75 o 
  -7   5   4       51.26       61.41     56.60 o 
  -6   5   4     1281.59     1181.57     82.08 o 
  -5   5   4     1564.26     1525.59     75.26 o 
  -4   5   4     5775.85     5934.16    175.91 o 
  -3   5   4     2815.65     2757.54     97.27 o 
  -2   5   4     5298.20     5487.50    160.46 o 
  -1   5   4      845.41      929.79     85.16 o 
   0   5   4      112.85      104.67     49.81 o 
   1   5   4      108.95       89.16     31.33 o 
   2   5   4     1938.83     1956.92    113.79 o 
   3   5   4      164.70      132.18     56.23 o 
   4   5   4        4.45       -6.89     50.31 o 
   5   5   4      192.64      106.17     69.65 o 
   6   5   4      172.66      176.86    109.81 o 
   7   5   4      272.77      282.96    141.42 o 
   8   5   4       19.77      119.73    136.98 o 
 -10   6   4       24.98       -7.76    104.88 o 
  -9   6   4       21.55      -70.88     70.88 o 
  -8   6   4      318.03      177.80     80.32 o 
  -7   6   4        8.74      -54.04     54.04 o 
  -6   6   4     1451.06     1498.30    122.30 o 
  -5   6   4     2462.40     2484.67    102.29 o 
  -4   6   4        4.49       -3.42     31.41 o 
  -3   6   4       60.79       42.00     29.08 o 
  -2   6   4      198.76      153.35     44.19 o 
  -1   6   4     1469.43     1389.82     67.55 o 
   0   6   4     1768.45     1604.50     94.68 o 
   1   6   4     1018.78     1343.08     89.81 o 
   2   6   4      694.00      722.72     71.34 o 
   3   6   4     1555.86     1638.40    163.73 o 
   4   6   4     1551.74     2433.23    195.99 o 
   5   6   4      144.28      201.37     80.50 o 
   6   6   4      369.56      351.30    110.31 o 
   7   6   4        1.25       -2.16    117.20 o 
   8   6   4        5.67      -42.27    158.86 o 
 -11   7   4        6.48      -52.93    121.21 o 
 -10   7   4      198.90      130.14    123.92 o 
  -9   7   4      443.85      350.19    146.78 o 
  -8   7   4        4.77      -63.70     89.94 o 
  -7   7   4      118.93       61.32     67.08 o 
  -6   7   4      278.80      358.22    133.79 o 
  -5   7   4     1668.88     1719.32    101.44 o 
  -4   7   4      143.82      110.27     39.47 o 
  -3   7   4      171.90      127.13     50.98 o 
  -2   7   4       59.63       14.48     32.70 o 
  -1   7   4     1400.56     1410.74     72.63 o 
   0   7   4        0.87       11.14     33.73 o 
   1   7   4      164.83      123.21     41.10 o 
   2   7   4      209.51      213.66     51.86 o 
   3   7   4      836.36     1322.17    145.72 o 
   4   7   4       24.29        4.30     66.46 o 
   5   7   4        9.51      -10.54     73.37 o 
   6   7   4        0.06      -81.88     81.88 o 
   7   7   4       25.79       67.97    136.49 o 
 -11   8   4        0.94      -27.36    120.35 o 
 -10   8   4       99.55       63.47    129.53 o 
  -9   8   4       94.98       30.69    117.20 o 
  -8   8   4      267.54      165.76    130.27 o 
  -7   8   4      719.41      537.52    154.11 o 
  -6   8   4      724.65      648.78    162.81 o 
  -5   8   4       37.59      -11.05     50.14 o 
  -4   8   4       65.32       24.35     38.15 o 
  -3   8   4     2221.33     2224.69     97.18 o 
  -2   8   4      202.27      162.24     45.95 o 
  -1   8   4      771.73      907.78     95.41 o 
   0   8   4        3.82       -9.04     37.82 o 
   1   8   4     2317.02     2001.72    129.30 o 
   2   8   4       50.91      188.85     68.18 o 
   3   8   4     1115.22     1405.67    369.30 o 
   4   8   4      322.44      330.76    100.67 o 
   5   8   4      345.04      498.79    129.82 o 
   6   8   4       70.00      -37.67     99.48 o 
   7   8   4       15.42     -121.91    162.87 o 
 -10   9   4      199.47      242.48    156.83 o 
  -9   9   4       95.40       -5.54    116.52 o 
  -8   9   4      343.91      342.19    157.45 o 
  -7   9   4     1896.58     2497.11    312.93 o 
  -6   9   4      349.44      417.36    144.32 o 
  -5   9   4       28.39       24.11     61.79 o 
  -4   9   4        5.88      -49.34     49.34 o 
  -3   9   4       30.52       34.38     54.78 o 
  -2   9   4        6.24       56.36     43.67 o 
  -1   9   4      529.91      562.43     92.64 o 
   0   9   4       78.74       32.49     43.60 o 
   1   9   4     1915.22     2081.43    245.29 o 
   2   9   4      690.99      749.56    120.57 o 
   3   9   4      217.72      146.03     87.84 o 
   4   9   4       80.62       30.25    124.71 o 
   5   9   4       85.46      107.38    106.67 o 
   6   9   4       17.74     -107.17    107.17 o 
 -10  10   4        1.31        2.46    144.56 o 
  -9  10   4      209.42      175.13    159.11 o 
  -8  10   4      166.38       93.17    135.13 o 
  -7  10   4        5.88       70.99    119.55 o 
  -6  10   4      262.58      173.34    126.08 o 
  -5  10   4      159.90      202.83     77.84 o 
  -4  10   4      476.32      547.60    254.28 o 
  -3  10   4       61.66       14.67     59.88 o 
  -2  10   4      166.54      202.21     75.65 o 
  -1  10   4     1027.37     1274.25    141.11 o 
   0  10   4       84.44       27.47     61.99 o 
   1  10   4      868.40      856.14    126.82 o 
   2  10   4      482.11      610.93    122.75 o 
   3  10   4      123.28        2.79     81.96 o 
   4  10   4        2.02      -93.36     93.36 o 
   5  10   4       15.59      -90.59    113.58 o 
  -9  11   4      110.55       16.58    144.20 o 
  -8  11   4      205.54      473.93    173.58 o 
  -7  11   4      489.73      350.19    181.29 o 
  -6  11   4      100.32       16.02    120.35 o 
  -5  11   4      592.17      535.74    162.50 o 
  -4  11   4      150.19      172.07     81.17 o 
  -3  11   4      359.03      333.89     93.74 o 
  -2  11   4       85.75      119.03     76.82 o 
  -1  11   4       24.76      104.13     89.48 o 
   0  11   4        7.97        5.91     99.45 o 
   1  11   4      147.15      196.45    141.61 o 
   2  11   4      100.54       78.07    131.75 o 
   3  11   4       13.64      -94.18     94.18 o 
   4  11   4      101.84      144.12    161.85 o 
   5  11   4        0.32        3.01    145.39 o 
  -9  12   4       73.34        2.59    149.25 o 
  -8  12   4       85.67      131.68    152.02 o 
  -7  12   4      164.73      246.48    168.72 o 
  -6  12   4       15.67      -21.32    110.36 o 
  -5  12   4      236.21      214.14    136.61 o 
  -4  12   4       39.91       66.94     80.41 o 
  -3  12   4      264.19      373.07    151.68 o 
  -2  12   4        1.08      -74.27     74.27 o 
  -1  12   4        0.97        0.26     87.18 o 
   0  12   4        7.64     -111.62    111.62 o 
   1  12   4      309.81      273.35    183.69 o 
   2  12   4        6.74     -132.20    132.20 o 
   3  12   4      201.58      420.63    238.72 o 
   4  12   4       73.80      113.63    210.44 o 
  -8  13   4       17.08      -25.94    153.56 o 
  -7  13   4       45.25      162.68    157.69 o 
  -6  13   4        0.07        2.96    134.02 o 
  -5  13   4       80.87      139.39    146.35 o 
  -4  13   4       91.93       84.67    134.46 o 
  -3  13   4     1011.50     1229.10    169.71 o 
  -2  13   4      498.44      574.47    138.76 o 
  -1  13   4        1.39     -131.15    131.15 o 
   0  13   4        2.16       49.85    138.90 o 
   1  13   4        1.85        0.86    144.07 o 
   2  13   4       19.23      -61.72    172.24 o 
  -7  14   4        0.18      -15.78    158.80 o 
  -6  14   4       84.35      -31.61    145.92 o 
  -5  14   4        3.69      100.26    148.82 o 
  -4  14   4       88.12      157.63    152.02 o 
  -3  14   4       35.38      -89.92     98.07 o 
  -2  14   4       90.42      -39.93    154.61 o 
  -1  14   4        3.95       37.59    162.80 o 
   0  14   4       49.39      114.18    183.63 o 
   1  14   4        0.10       49.73    179.01 o 
  -5  15   4        4.92      -47.45    151.22 o 
  -4  15   4       19.33       82.70    158.80 o 
  -2  15   4       43.42     -169.40    169.40 o 
   1 -15   5       12.13     -115.26    166.08 o 
   2 -15   5       56.32       80.29    170.20 o 
   3 -15   5        3.22      -10.97    138.77 o 
   4 -15   5       30.64       73.21    160.90 o 
  -1 -14   5       42.61     -106.38    130.16 o 
   0 -14   5        7.93      -14.91    143.27 o 
   1 -14   5        1.11       68.34    144.87 o 
   2 -14   5      217.66      148.63    144.44 o 
   3 -14   5        2.61       27.17    140.56 o 
   4 -14   5        2.08       92.31    148.82 o 
   5 -14   5       59.89      -17.69    156.95 o 
   6 -14   5       28.11      -20.95    158.06 o 
  -3 -13   5       25.39       60.82    189.24 o 
  -2 -13   5       52.01      -35.00    155.84 o 
  -1 -13   5       44.79      132.36    138.71 o 
   0 -13   5       78.60      163.36    145.92 o 
   1 -13   5       24.12       92.37    128.60 o 
   2 -13   5       64.30       84.18    134.58 o 
   3 -13   5        0.47      -41.59    109.69 o 
   4 -13   5      479.69      620.94    183.39 o 
   5 -13   5        9.66     -123.88    138.11 o 
   6 -13   5       74.53      -20.95    131.68 o 
   7 -13   5      113.61      180.43    161.82 o 
  -4 -12   5       74.73        5.61    172.23 o 
  -3 -12   5        3.85      -61.25    158.99 o 
  -2 -12   5        9.41      -27.17    132.18 o 
  -1 -12   5        4.56      114.43    130.21 o 
   0 -12   5      107.53       20.70    111.72 o 
   1 -12   5        0.51       57.43    108.45 o 
   2 -12   5      430.70      454.77    164.16 o 
   3 -12   5       13.83      -51.27     91.38 o 
   4 -12   5      136.58      230.22    129.53 o 
   5 -12   5        2.58      -25.26    111.66 o 
   6 -12   5       13.53      -11.03    130.51 o 
   7 -12   5      113.80       31.86    154.61 o 
   8 -12   5        0.01      -98.81    158.44 o 
  -5 -11   5       69.01       50.90    160.03 o 
  -4 -11   5        3.82     -146.43    146.43 o 
  -3 -11   5       61.60      114.37    131.07 o 
  -2 -11   5      720.79      915.14    221.89 o 
  -1 -11   5       33.06       60.76    119.06 o 
   0 -11   5      498.42      444.10    147.09 o 
   1 -11   5      205.14      221.04    116.52 o 
   2 -11   5      247.79      278.22    128.11 o 
   3 -11   5       16.76      -90.80     90.80 o 
   4 -11   5       15.01      -50.59     83.13 o 
   5 -11   5       61.83      223.25    128.97 o 
   6 -11   5      139.93       64.95    130.51 o 
   7 -11   5       36.76       31.61    126.63 o 
   8 -11   5       53.41      -17.13    124.97 o 
   9 -11   5       18.20       95.88    183.57 o 
  -6 -10   5       93.96      157.23    132.08 o 
  -5 -10   5      178.78      143.02    123.63 o 
  -4 -10   5       62.11       81.12     99.82 o 
  -3 -10   5      126.56        0.68    107.53 o 
  -2 -10   5      362.69      144.69    107.10 o 
  -1 -10   5      603.72      492.42    159.79 o 
   0 -10   5       70.72      -43.19     82.27 o 
   1 -10   5      132.17       42.21     90.77 o 
   2 -10   5       54.63       90.15    102.11 o 
   3 -10   5        9.09       -4.80     80.41 o 
   4 -10   5       70.64       69.45    100.38 o 
   5 -10   5        6.63     -102.81    102.81 o 
   6 -10   5      397.26      499.01    169.15 o 
   7 -10   5       55.04      137.54    160.77 o 
   8 -10   5       17.40     -136.94    136.94 o 
   9 -10   5       14.71      102.91    164.04 o 
  -7  -9   5        0.24      -84.76    112.10 o 
  -6  -9   5      133.67       46.99    118.98 o 
  -5  -9   5      133.30       56.08    101.24 o 
  -4  -9   5        1.04      -44.81     88.46 o 
  -3  -9   5       41.65       71.46     77.97 o 
  -2  -9   5        5.49      -27.39     62.24 o 
  -1  -9   5       48.37      -25.32     74.13 o 
   0  -9   5     1267.86     1051.09    194.29 o 
   1  -9   5     1830.50     1719.34    176.79 o 
   2  -9   5       13.48        1.17     76.10 o 
   3  -9   5      893.25      864.14    175.13 o 
   4  -9   5      285.58      183.76    119.18 o 
   5  -9   5       62.11       39.44     90.21 o 
   6  -9   5       11.26      -47.45    105.68 o 
   7  -9   5      937.90     1308.34    252.26 o 
   8  -9   5        4.16      -68.87    122.89 o 
   9  -9   5       47.80      -60.76    132.98 o 
  10  -9   5        2.17      -57.18    195.65 o 
  -7  -8   5        0.34      -30.45    116.69 o 
  -6  -8   5       73.63       91.47    184.57 o 
  -5  -8   5        0.34      -45.30     82.68 o 
  -4  -8   5      736.01      924.42    349.13 o 
  -3  -8   5      283.45      263.14     80.70 o 
  -2  -8   5      136.13       75.54     62.52 o 
  -1  -8   5      198.57      117.63     58.60 o 
   0  -8   5       28.99       57.47     43.81 o 
   1  -8   5     2421.04     2117.83    192.19 o 
   2  -8   5      133.20      156.15     88.00 o 
   3  -8   5      459.17      436.53    128.48 o 
   4  -8   5      133.93       39.19     89.29 o 
   5  -8   5       54.19      111.35    102.54 o 
   6  -8   5      162.29      113.32    121.52 o 
   7  -8   5      134.57      194.97    116.96 o 
   8  -8   5       47.22     -112.05    128.25 o 
   9  -8   5      314.61      542.03    215.86 o 
  10  -8   5       13.75       -2.96    230.96 o 
  -8  -7   5       20.11     -102.09    119.67 o 
  -7  -7   5      162.56       61.73    103.73 o 
  -6  -7   5       12.78      -78.80     81.92 o 
  -5  -7   5      216.62      264.21     94.10 o 
  -4  -7   5      162.93      109.19     75.48 o 
  -3  -7   5       25.15       -5.64     54.76 o 
  -2  -7   5      603.80      550.28    143.96 o 
  -1  -7   5      102.01       58.17     47.39 o 
   0  -7   5      100.53      201.76     53.04 o 
   1  -7   5       60.00       55.51     38.66 o 
   2  -7   5       85.22        0.25     59.40 o 
   3  -7   5      497.23      370.84    122.69 o 
   4  -7   5      549.86      488.91    138.90 o 
   5  -7   5      816.36     1314.50    205.07 o 
   6  -7   5       45.68        3.63     81.95 o 
   7  -7   5      304.21      399.80    155.28 o 
   8  -7   5      284.47      300.59    165.64 o 
   9  -7   5       11.31      -44.24    179.69 o 
  10  -7   5       31.95     -148.89    256.63 o 
  -9  -6   5       15.94       -1.84    122.74 o 
  -8  -6   5       42.64       42.98    108.92 o 
  -7  -6   5       91.43       99.33    103.39 o 
  -6  -6   5        8.27      -44.70     75.54 o 
  -5  -6   5      316.17      214.99     79.19 o 
  -4  -6   5     1348.06     1923.35    216.50 o 
  -3  -6   5        0.68      -22.01     48.93 o 
  -2  -6   5      884.62      837.59    139.22 o 
  -1  -6   5     3827.85     3550.56    156.08 o 
   0  -6   5     1471.05     1366.26     88.15 o 
   1  -6   5     1236.03     1148.20    203.96 o 
   2  -6   5       87.04       97.81     34.77 o 
   3  -6   5     1171.65     1157.86     94.59 o 
   4  -6   5     2212.89     2083.74    143.87 o 
   5  -6   5       62.39       92.79     49.29 o 
   6  -6   5       91.11        7.45     88.24 o 
   7  -6   5      262.01      339.48    152.33 o 
   8  -6   5        2.24      -80.33    125.17 o 
   9  -6   5        6.84       13.00    214.20 o 
  10  -6   5        9.29      171.24    359.69 o 
  -9  -5   5       43.43      -62.65    112.84 o 
  -8  -5   5       92.15       57.31    100.90 o 
  -7  -5   5      405.69      382.88    115.50 o 
  -6  -5   5      166.79       54.72     78.74 o 
  -5  -5   5      313.07      452.74    100.80 o 
  -4  -5   5      106.68       39.16     55.41 o 
  -3  -5   5     1959.53     1843.85    113.94 o 
  -2  -5   5      200.44      148.22     50.41 o 
  -1  -5   5     5204.90     5292.86    202.10 o 
   0  -5   5     2338.06     2274.93    106.21 o 
   1  -5   5     1700.46     1717.57     84.70 o 
   2  -5   5     3007.66     2993.54    120.38 o 
   3  -5   5      567.91      629.67     54.44 o 
   4  -5   5        3.05       -8.40     34.35 o 
   5  -5   5     2551.84     2435.22    124.90 o 
   6  -5   5      558.04      683.44    124.93 o 
   7  -5   5       60.08      155.46     76.19 o 
   8  -5   5      577.14     1063.29    309.24 o 
  -9  -4   5       17.63      -76.88    138.29 o 
  -8  -4   5       32.86       -2.73     86.14 o 
  -7  -4   5      708.76     1025.89    151.26 o 
  -6  -4   5      415.28      282.93    105.41 o 
  -5  -4   5     1333.49     1444.46    146.13 o 
  -4  -4   5       11.22      -14.84     47.11 o 
  -3  -4   5      249.59      181.95     57.14 o 
  -2  -4   5     2251.34     2118.16    228.66 o 
  -1  -4   5      154.29      153.87     62.73 o 
   0  -4   5      860.15      840.46     76.23 o 
   1  -4   5    11175.94    10632.57    328.08 o 
   2  -4   5     1182.85     1261.94     75.93 o 
   3  -4   5       41.89       17.03     40.52 o 
   4  -4   5      165.46      193.98     89.38 o 
   5  -4   5      578.56      774.24    257.15 o 
   6  -4   5     1259.87     1649.92    180.55 o 
   7  -4   5        6.04       57.00     81.46 o 
   8  -4   5      628.02      903.19    175.87 o 
   9  -4   5      184.17      -53.98    116.96 o 
 -10  -3   5       49.07       93.11    173.65 o 
  -9  -3   5       71.05     -117.10    126.34 o 
  -8  -3   5       17.08       63.90    132.42 o 
  -7  -3   5      423.25      384.36    104.41 o 
  -6  -3   5       42.76      -32.29     59.66 o 
  -5  -3   5      649.25      812.72    110.41 o 
  -4  -3   5        6.65      -37.60     37.60 o 
  -3  -3   5      864.03     1137.49    105.68 o 
  -2  -3   5     2877.14     2952.64    129.18 o 
  -1  -3   5     2432.56     2499.34    110.06 o 
   0  -3   5       45.65       39.85     25.24 o 
   1  -3   5     1397.39     1343.09     70.09 o 
   2  -3   5     2816.42     2560.86    108.79 o 
   3  -3   5      317.00      495.01    149.43 o 
   4  -3   5       27.91      -11.40     42.76 o 
   5  -3   5     1107.44     1453.10    160.84 o 
   6  -3   5      770.35      695.35    119.14 o 
   7  -3   5     1611.38     1780.69    212.65 o 
   8  -3   5      270.80      338.98    131.38 o 
   9  -3   5      207.98      146.23    136.61 o 
  10  -3   5      301.26      338.74    182.65 o 
 -10  -2   5        0.41      133.59    157.01 o 
  -9  -2   5       20.30       60.76    144.87 o 
  -8  -2   5       27.40      -95.54    104.17 o 
  -7  -2   5      156.95       51.77     75.87 o 
  -6  -2   5       26.51       18.40     54.81 o 
  -5  -2   5      317.75      438.15     71.76 o 
  -4  -2   5     1498.26     1506.18    126.71 o 
  -3  -2   5     1691.71     1614.11     90.75 o 
  -2  -2   5     9108.12     8886.82    287.66 o 
  -1  -2   5    14590.62    15162.92    449.85 o 
   0  -2   5     4307.37     4349.09    153.62 o 
   1  -2   5      737.20      803.35     63.88 o 
   2  -2   5      440.20      530.81     74.50 o 
   3  -2   5     4008.56     3837.11    198.85 o 
   4  -2   5     1367.44     1194.56    103.18 o 
   5  -2   5      258.37      241.99     79.12 o 
   6  -2   5      436.82      561.62    123.31 o 
   7  -2   5      256.38      540.24    132.79 o 
   8  -2   5      856.34     1066.49    183.45 o 
   9  -2   5      200.84      231.27    141.85 o 
  10  -2   5      261.83      266.02    162.50 o 
 -10  -1   5       11.30       -7.64    144.44 o 
  -9  -1   5      153.80      268.79    152.70 o 
  -8  -1   5      305.31      157.14    129.84 o 
  -7  -1   5      217.34      264.78    115.42 o 
  -6  -1   5      287.65      317.52     75.78 o 
  -5  -1   5      649.61      805.37    100.45 o 
  -4  -1   5     4121.92     3868.72    124.70 o 
  -3  -1   5       17.29       10.64     20.34 o 
  -2  -1   5     4098.16     4028.33    147.01 o 
  -1  -1   5     3049.52     3001.50    113.34 o 
   0  -1   5    21628.73    21806.15    621.32 o 
   1  -1   5     3040.18     2924.44    153.57 o 
   2  -1   5      488.66      480.71     71.36 o 
   3  -1   5        3.67        5.92     37.10 o 
   4  -1   5      375.69      506.16    101.62 o 
   5  -1   5     1865.77     1507.49    130.35 o 
   6  -1   5       65.52       97.36     71.24 o 
   7  -1   5      552.72      693.93    148.15 o 
   8  -1   5       91.21      120.97    101.56 o 
   9  -1   5       75.78      -68.50    105.77 o 
  10  -1   5        1.30        2.09    144.56 o 
 -11   0   5       38.48       23.41    144.32 o 
 -10   0   5        2.48      109.99    147.58 o 
  -9   0   5        8.13        8.69    128.36 o 
  -8   0   5      173.00      114.18    118.62 o 
  -7   0   5       14.49       56.88     87.81 o 
  -6   0   5       38.67       13.81     42.83 o 
  -5   0   5        3.07       -6.99     34.54 o 
  -4   0   5      985.86      972.97     54.89 o 
  -3   0   5     2948.54     2708.29     95.19 o 
  -2   0   5    13554.12    13464.45    323.40 o 
  -1   0   5     2025.44     2056.34     68.50 o 
   0   0   5     3844.99     3618.86    184.93 o 
   1   0   5     1179.01     1212.61     87.29 o 
   2   0   5       48.81       28.78     34.51 o 
   3   0   5       27.07       45.11     43.94 o 
   4   0   5      131.80      111.10     63.16 o 
   5   0   5      919.71      983.39    145.44 o 
   6   0   5     2572.17     2588.83    195.83 o 
   7   0   5      505.12      370.71    114.24 o 
   8   0   5        2.66       25.32    100.19 o 
   9   0   5      160.03       87.38    117.57 o 
  10   0   5      144.72      151.83    155.78 o 
 -11   1   5       10.68      -97.14    156.65 o 
 -10   1   5       32.23      -75.58    133.30 o 
  -9   1   5      523.58      385.50    163.98 o 
  -8   1   5      568.00      327.52    152.33 o 
  -7   1   5      658.42      834.23    127.51 o 
  -6   1   5     1718.08     1651.79    330.55 o 
  -5   1   5     2434.17     2312.69    213.63 o 
  -4   1   5      940.01      961.59    109.22 o 
  -3   1   5      304.09      293.45     47.70 o 
  -2   1   5    17594.79    17508.98    548.40 o 
  -1   1   5     1798.00     1746.62     80.34 o 
   0   1   5      993.28     1003.85     80.45 o 
   1   1   5      684.26      842.76     96.22 o 
   2   1   5     1713.86     1573.90    113.47 o 
   3   1   5       32.28      109.56     55.27 o 
   4   1   5        2.62      -30.20     47.57 o 
   5   1   5       81.75      107.90     72.22 o 
   6   1   5      540.60      545.41    118.87 o 
   7   1   5        1.95      -17.75     77.64 o 
   8   1   5       19.68       58.72    100.19 o 
   9   1   5      175.38      130.33    122.75 o 
  10   1   5        6.73      -75.58    144.21 o 
 -11   2   5        9.27      -85.01    137.43 o 
 -10   2   5      175.11       93.60    136.00 o 
  -9   2   5        3.46      -85.87    109.71 o 
  -8   2   5       28.09       -4.77     58.79 o 
  -7   2   5      362.38      381.50     79.07 o 
  -6   2   5      601.60      727.04     91.65 o 
  -5   2   5        1.07      -22.48     35.25 o 
  -4   2   5     1459.24     1458.76    129.48 o 
  -3   2   5     1957.95     1954.71     96.74 o 
  -2   2   5      829.84      831.20     56.12 o 
  -1   2   5     2692.42     2796.86    113.60 o 
   0   2   5     3411.43     3319.50    126.25 o 
   1   2   5      105.19       98.28     46.71 o 
   2   2   5    14062.99    13234.06    561.80 o 
   3   2   5       20.73       21.57     51.02 o 
   4   2   5      447.48      784.73    126.84 o 
   5   2   5       58.62       93.66     71.36 o 
   6   2   5      335.26      288.33    100.13 o 
   7   2   5       21.00      -21.20     90.40 o 
   8   2   5      108.64       87.75    104.76 o 
   9   2   5        8.00        8.56    120.90 o 
 -11   3   5       26.15       83.99    172.35 o 
 -10   3   5      245.02      235.40    147.89 o 
  -9   3   5      102.91      -86.92    112.18 o 
  -8   3   5       12.00      -56.10     56.10 o 
  -7   3   5      592.13      739.97    104.78 o 
  -6   3   5      474.04      495.44     86.05 o 
  -5   3   5     2186.45     2053.80    114.36 o 
  -4   3   5     4054.47     4189.75    128.00 o 
  -3   3   5      605.02      619.95     70.74 o 
  -2   3   5      669.86      645.82     38.83 o 
  -1   3   5       21.37        8.17     18.82 o 
   0   3   5     4998.73     4984.68    145.19 o 
   1   3   5      380.15      354.87     43.70 o 
   2   3   5     6602.62     6067.94    224.56 o 
   3   3   5     2411.09     2315.51    168.72 o 
   4   3   5     3981.17     3925.39    248.81 o 
   5   3   5       35.52       64.89     71.42 o 
   6   3   5      311.09      269.23    108.58 o 
   7   3   5       38.12      -31.61     93.42 o 
   8   3   5       51.14      -15.41    106.67 o 
   9   3   5        1.17       22.00    135.75 o 
 -11   4   5      154.27      170.07    173.09 o 
 -10   4   5       96.69      157.38    147.28 o 
  -9   4   5      149.53       85.85     79.13 o 
  -8   4   5      682.13      699.80    157.33 o 
  -7   4   5      539.66      641.02    105.73 o 
  -6   4   5      661.57      870.82    189.49 o 
  -5   4   5      138.82      173.38     39.36 o 
  -4   4   5        2.69       -2.53     24.18 o 
  -3   4   5      410.37      473.60    105.49 o 
  -2   4   5      538.17      610.68     44.42 o 
  -1   4   5      164.79      159.59     30.89 o 
   0   4   5       49.66       39.93     27.00 o 
   1   4   5        7.40       -5.65     25.71 o 
   2   4   5     5794.20     5953.71    229.35 o 
   3   4   5      653.63      888.79    233.50 o 
   4   4   5     1482.34     1908.08    217.94 o 
   5   4   5       92.72      134.15     85.29 o 
   6   4   5       10.18      -27.17     82.20 o 
   7   4   5        0.26       10.23     98.65 o 
   8   4   5        4.50       97.54    134.02 o 
   9   4   5        7.11      -58.48    133.10 o 
 -11   5   5        3.91      220.85    184.74 o 
 -10   5   5      193.55      182.10     94.40 o 
  -9   5   5      121.49       32.47     77.02 o 
  -8   5   5        8.62      -29.50     59.49 o 
  -7   5   5        1.54       22.69     54.02 o 
  -6   5   5      179.96      234.78     70.42 o 
  -5   5   5     2310.50     2256.73     93.45 o 
  -4   5   5      978.74      991.32     63.28 o 
  -3   5   5     3010.39     2893.65    101.52 o 
  -2   5   5      595.51      876.87    136.44 o 
  -1   5   5      587.59      720.30    105.83 o 
   0   5   5       17.31      -16.50     23.81 o 
   1   5   5      691.16      777.11     67.86 o 
   2   5   5     1716.26     1591.67    135.58 o 
   3   5   5     1966.98     2047.67    127.38 o 
   4   5   5        8.23      -33.16     52.15 o 
   5   5   5      182.12      309.09    114.86 o 
   6   5   5        4.74       43.01     96.13 o 
   7   5   5       13.74       59.22    110.61 o 
   8   5   5        0.60       42.46    132.48 o 
 -10   6   5       26.97       68.71    111.47 o 
  -9   6   5       26.35        2.08     76.00 o 
  -8   6   5     1001.70     1014.39    135.59 o 
  -7   6   5       72.01       14.33     59.97 o 
  -6   6   5      451.73      525.57     90.41 o 
  -5   6   5      516.90      650.96    138.99 o 
  -4   6   5      176.34      177.99     41.00 o 
  -3   6   5     1629.77     1465.79     71.26 o 
  -2   6   5     2006.18     2100.54     88.66 o 
  -1   6   5      444.05      432.51     53.37 o 
   0   6   5       20.57       -5.13     29.50 o 
   1   6   5      573.87      507.43     74.62 o 
   2   6   5       85.71       28.82     36.51 o 
   3   6   5     1017.85     1345.50    207.38 o 
   4   6   5      392.67      364.22     93.15 o 
   5   6   5        0.59      -11.16     65.84 o 
   6   6   5       11.57       -5.91    111.53 o 
   7   6   5       70.37       53.36    120.16 o 
   8   6   5       17.63       -0.74    150.48 o 
 -11   7   5       38.23       46.28    126.76 o 
 -10   7   5        2.68      -43.38    106.48 o 
  -9   7   5       30.46       68.65    108.21 o 
  -8   7   5      317.36      411.20    157.38 o 
  -7   7   5       36.09       50.82     69.38 o 
  -6   7   5       11.74      -50.39     50.39 o 
  -5   7   5      688.05      879.75     87.57 o 
  -4   7   5     1960.73     1837.02     87.06 o 
  -3   7   5       24.27       12.46     34.26 o 
  -2   7   5      278.17      329.87     62.37 o 
  -1   7   5     2293.42     2205.52     96.94 o 
   0   7   5      427.24      397.91     54.76 o 
   1   7   5     1166.74     1403.98    102.54 o 
   2   7   5      126.95      204.38     53.78 o 
   3   7   5       33.56        3.15     62.24 o 
   4   7   5       71.49       51.47     80.69 o 
   5   7   5      239.91      242.33    151.65 o 
   6   7   5       77.85       35.86    121.89 o 
   7   7   5       99.79      -96.71    145.56 o 
 -11   8   5        1.06       20.33    137.60 o 
 -10   8   5       52.33      -15.22    134.95 o 
  -9   8   5       12.83       99.33    129.84 o 
  -8   8   5       10.91      -48.99    108.02 o 
  -7   8   5      223.73      221.59    124.17 o 
  -6   8   5     1338.32     1234.79    212.34 o 
  -5   8   5       23.40      -28.17     55.47 o 
  -4   8   5     1133.23     1257.62     96.15 o 
  -3   8   5     1177.60     1372.73    149.86 o 
  -2   8   5        4.58      -37.77     37.77 o 
  -1   8   5      849.53      995.82    113.39 o 
   0   8   5      901.87     1159.56    145.75 o 
   1   8   5      992.21     1184.23    104.41 o 
   2   8   5       29.92       23.54     60.61 o 
   3   8   5        0.56      -15.56     66.29 o 
   4   8   5       34.55       25.47     73.86 o 
   5   8   5       54.80       44.78     96.38 o 
   6   8   5       40.86      -63.43     96.02 o 
   7   8   5        2.07      -59.65    185.97 o 
 -10   9   5       23.71      123.06    152.82 o 
  -9   9   5       14.82      -22.31    122.88 o 
  -8   9   5       51.58      -44.36    114.49 o 
  -7   9   5      109.58       73.27    123.43 o 
  -6   9   5     1346.91      903.68    189.36 o 
  -5   9   5      542.20      477.38    140.19 o 
  -4   9   5       50.05       45.01     59.80 o 
  -3   9   5      150.60      161.12     75.42 o 
  -2   9   5      373.51      339.70     61.75 o 
  -1   9   5       15.16      -41.95     41.95 o 
   0   9   5       57.86       -6.97     47.04 o 
   1   9   5     2404.88     2165.02    205.35 o 
   2   9   5      118.46      -42.32    103.28 o 
   3   9   5      635.77      651.51    137.96 o 
   4   9   5        3.39      -86.68     86.68 o 
   5   9   5       47.48      120.24    101.66 o 
   6   9   5       39.23      -84.73    113.14 o 
 -10  10   5        0.39      -96.28    138.42 o 
  -9  10   5       38.65       18.42    140.56 o 
  -8  10   5       91.63      174.08    145.74 o 
  -7  10   5       12.93       -8.25    112.46 o 
  -6  10   5      398.63      311.19    141.36 o 
  -5  10   5      110.61       37.71    108.33 o 
  -4  10   5      980.99     1397.51    149.01 o 
  -3  10   5      703.49      963.20    146.09 o 
  -2  10   5        3.91      -29.86     65.28 o 
  -1  10   5        5.20       77.91     70.41 o 
   0  10   5      181.97      183.86     65.65 o 
   1  10   5       19.51      -31.31     69.24 o 
   2  10   5       83.67       31.69     82.92 o 
   3  10   5       98.08       80.25    126.54 o 
   4  10   5      219.69      267.98    117.01 o 
   5  10   5       25.15        8.78    127.33 o 
  -9  11   5       29.15     -123.69    123.69 o 
  -8  11   5       32.38       13.07    137.73 o 
  -7  11   5       50.69       -4.74    124.48 o 
  -6  11   5       59.29       49.55    125.65 o 
  -5  11   5       62.90       75.49    119.73 o 
  -4  11   5      213.12       71.17    115.42 o 
  -3  11   5      287.56      386.87    100.66 o 
  -2  11   5      355.01      326.70     95.56 o 
  -1  11   5      437.35      335.24    103.77 o 
   0  11   5      153.06      124.29    123.00 o 
   1  11   5        0.83      127.80    130.21 o 
   2  11   5       50.45       42.41     96.22 o 
   3  11   5      232.66      166.77    114.28 o 
   4  11   5       10.76      -62.09    106.13 o 
  -9  12   5       37.16       72.16    173.46 o 
  -8  12   5        7.92       12.51    139.14 o 
  -7  12   5      306.56      191.70    159.17 o 
  -6  12   5       66.33      -67.64    127.45 o 
  -5  12   5      237.44      209.08    138.04 o 
  -4  12   5      234.26      314.52    156.28 o 
  -3  12   5       94.19       -5.16     83.82 o 
  -2  12   5       61.81       92.88     92.48 o 
  -1  12   5      112.87       29.83     89.74 o 
   0  12   5        6.81      -48.25    126.76 o 
   1  12   5       34.38       54.84    147.64 o 
   2  12   5        9.00      -48.93    152.82 o 
   3  12   5        1.25       93.79    168.10 o 
  -8  13   5        1.00      -32.72    153.00 o 
  -7  13   5       16.09      -88.40    142.91 o 
  -6  13   5        0.50       14.17    142.16 o 
  -5  13   5      112.93       67.66    154.30 o 
  -4  13   5       15.33      -12.70    133.41 o 
  -3  13   5      150.02      218.88    108.37 o 
  -2  13   5       52.55       62.89    101.49 o 
  -1  13   5       49.97       42.76    143.70 o 
   0  13   5        9.93       83.19    154.61 o 
   1  13   5       27.69       45.85    171.00 o 
   2  13   5       46.24       90.15    182.95 o 
  -7  14   5       44.62      247.54    187.14 o 
  -6  14   5        3.36     -157.27    157.27 o 
  -5  14   5      108.65       46.03    145.55 o 
  -4  14   5        2.94     -142.67    142.67 o 
  -3  14   5       27.11       14.61    146.17 o 
  -2  14   5        4.11      -46.71    143.76 o 
  -1  14   5      160.92       48.74    161.02 o 
   0  14   5        8.68      -51.70    155.16 o 
  -4  15   5        1.56      -89.51    164.54 o 
   2 -15   6      107.46       38.33    140.01 o 
   3 -15   6       31.58       35.56    168.53 o 
  -1 -14   6      154.51      166.62    179.38 o 
   0 -14   6      194.28      168.23    164.78 o 
   1 -14   6        7.98      -58.91    141.24 o 
   2 -14   6       63.27       38.08    131.62 o 
   3 -14   6        2.14      -31.49    119.86 o 
   4 -14   6      134.26      189.18    154.67 o 
   5 -14   6       28.96      -39.01    157.45 o 
   6 -14   6       49.36      -20.70    155.54 o 
  -3 -13   6       52.12       67.97    184.74 o 
  -2 -13   6       83.84       72.41    159.29 o 
  -1 -13   6       14.39     -120.61    120.61 o 
   0 -13   6       76.81      -41.78    124.91 o 
   1 -13   6       53.73       38.88    128.91 o 
   2 -13   6       18.03       61.13    131.31 o 
   3 -13   6      128.57      114.31    132.55 o 
   4 -13   6      107.94      -81.50    118.58 o 
   5 -13   6        0.29      -83.84    116.49 o 
   6 -13   6       47.61     -130.22    138.91 o 
   7 -13   6       11.37      -82.98    134.10 o 
  -4 -12   6        8.16      -63.33    162.75 o 
  -3 -12   6        0.29     -142.73    153.88 o 
  -2 -12   6        6.65       77.58    158.06 o 
  -1 -12   6       57.22        3.88    110.98 o 
   0 -12   6        2.92      -96.28    113.22 o 
   1 -12   6        0.11      -13.56    102.48 o 
   2 -12   6       86.34      165.33    123.37 o 
   3 -12   6       12.30       -8.38    102.66 o 
   4 -12   6        9.63       38.45    122.69 o 
   5 -12   6        0.12       70.56    135.07 o 
   6 -12   6      209.89       79.43    153.93 o 
   7 -12   6       31.63     -137.68    137.68 o 
   8 -12   6      101.62      -61.19    147.64 o 
  -5 -11   6        0.14       41.65    188.93 o 
  -4 -11   6      210.62      385.07    210.26 o 
  -3 -11   6       40.80     -117.47    149.63 o 
  -2 -11   6       20.13       96.31    127.80 o 
  -1 -11   6       33.44      119.12    121.46 o 
   0 -11   6       23.73      -45.17     98.72 o 
   1 -11   6      126.48        6.90     98.96 o 
   2 -11   6      955.86     1124.77    210.98 o 
   3 -11   6      214.44      208.34    132.05 o 
   4 -11   6       13.44      137.42    121.27 o 
   5 -11   6      136.40      153.37    128.91 o 
   6 -11   6       56.51       -7.82    126.76 o 
   7 -11   6       58.33       29.64    132.42 o 
   8 -11   6        1.14     -142.61    142.61 o 
   9 -11   6       15.79       38.76    196.33 o 
  -6 -10   6       35.54      -26.77    124.03 o 
  -5 -10   6       15.87      -89.11    104.71 o 
  -4 -10   6      632.51      792.86    229.52 o 
  -3 -10   6      110.47      107.84    124.78 o 
  -2 -10   6       58.72       15.22    110.18 o 
  -1 -10   6      161.69      222.95    124.60 o 
   0 -10   6      111.10       64.15     89.54 o 
   1 -10   6       11.22      -53.67     75.55 o 
   2 -10   6      264.08      414.22    140.19 o 
   3 -10   6      169.39      119.98    104.02 o 
   4 -10   6      564.11      333.31    146.60 o 
   5 -10   6      439.07      443.37    162.87 o 
   6 -10   6      191.56       41.47    135.44 o 
   7 -10   6       15.81       17.87    134.39 o 
   8 -10   6       29.64       86.03    168.96 o 
   9 -10   6      111.70       -4.80    180.92 o 
  -7  -9   6       10.39       -8.04    134.85 o 
  -6  -9   6       58.51      -96.19    104.75 o 
  -5  -9   6       72.89      111.12    101.72 o 
  -4  -9   6        4.35      -61.51     80.70 o 
  -3  -9   6      339.82      324.36     94.49 o 
  -2  -9   6       66.60       71.45     70.97 o 
  -1  -9   6        6.71       71.17     93.91 o 
   0  -9   6     2226.77     1830.47    191.02 o 
   1  -9   6       49.70      -70.90     70.90 o 
   2  -9   6      193.15      189.36    101.86 o 
   3  -9   6       19.96       28.84     90.28 o 
   4  -9   6      307.14      297.45    132.79 o 
   5  -9   6      459.35      553.98    159.97 o 
   6  -9   6       54.89      -56.20    120.16 o 
   7  -9   6       90.49       84.05    133.41 o 
   8  -9   6      147.52       31.12    147.71 o 
   9  -9   6      117.11       47.14    176.92 o 
  -7  -8   6       36.55        0.32    117.85 o 
  -6  -8   6       55.91       31.96     96.93 o 
  -5  -8   6       11.08      -74.47     74.47 o 
  -4  -8   6        0.90      -70.61     70.61 o 
  -3  -8   6      179.35      289.93     89.93 o 
  -2  -8   6        8.10       32.75     64.06 o 
  -1  -8   6       99.74       57.44     54.24 o 
   0  -8   6      529.97      674.67    286.00 o 
   1  -8   6     1967.70     1873.96    180.06 o 
   2  -8   6     1560.95     1865.89    235.50 o 
   3  -8   6        2.50      -49.18     68.28 o 
   4  -8   6      197.82       24.34     88.55 o 
   5  -8   6       38.75      -71.09     89.63 o 
   6  -8   6      168.27      173.90    132.05 o 
   7  -8   6        0.30      -60.63    106.91 o 
   8  -8   6       65.97       -8.93    131.31 o 
   9  -8   6      163.35      251.36    189.92 o 
  10  -8   6       10.62     -216.34    216.34 o 
  -8  -7   6      134.91      274.58    143.24 o 
  -7  -7   6       24.18      -98.35     98.35 o 
  -6  -7   6       35.05       75.07     89.47 o 
  -5  -7   6       36.91       -8.95     75.37 o 
  -4  -7   6        6.99      -36.04     67.56 o 
  -3  -7   6      150.46      206.19     73.44 o 
  -2  -7   6      530.47      569.31     95.28 o 
  -1  -7   6     1721.93     1772.79    269.13 o 
   0  -7   6      303.81      433.12    124.91 o 
   1  -7   6      319.71      515.80     99.12 o 
   2  -7   6     1216.83     1454.76    203.10 o 
   3  -7   6      828.95      879.47    167.62 o 
   4  -7   6       65.11       35.12     89.91 o 
   5  -7   6      102.81       74.87    102.36 o 
   6  -7   6       86.39       78.87    109.75 o 
   7  -7   6      727.68      859.64    204.39 o 
   8  -7   6        2.86      -20.09    140.25 o 
   9  -7   6      347.59      498.09    243.96 o 
  10  -7   6       28.55      -44.18    262.38 o 
  -8  -6   6      232.63      176.50    131.50 o 
  -7  -6   6       12.44       28.03     96.93 o 
  -6  -6   6      307.05      330.65    104.75 o 
  -5  -6   6      312.55      437.67    105.14 o 
  -4  -6   6        2.83      -58.00     58.00 o 
  -3  -6   6       17.21      -30.46     65.33 o 
  -2  -6   6      948.63     1142.66    117.68 o 
  -1  -6   6     1490.59     1424.61     92.42 o 
   0  -6   6     3705.24     3409.95    147.52 o 
   1  -6   6      547.05      531.05     66.42 o 
   2  -6   6      618.89      749.88    107.55 o 
   3  -6   6     1717.56     1805.29    102.01 o 
   4  -6   6       28.60      -14.02     38.87 o 
   5  -6   6       29.43       13.37     84.30 o 
   6  -6   6      589.15      505.42    160.28 o 
   7  -6   6       14.81      -16.52    111.53 o 
   8  -6   6       12.47      126.51    160.96 o 
   9  -6   6      128.55      -26.37    226.40 o 
  10  -6   6       18.74     -257.49    393.44 o 
  -9  -5   6      100.60      288.45    186.71 o 
  -8  -5   6      142.02      277.97    115.77 o 
  -7  -5   6       67.98       76.39     95.04 o 
  -6  -5   6      532.44      413.93    157.54 o 
  -5  -5   6      626.21      785.67    123.59 o 
  -4  -5   6     1370.13     1454.15    262.73 o 
  -3  -5   6     1230.04     1291.07    206.52 o 
  -2  -5   6      862.56     1172.90    113.99 o 
  -1  -5   6     1249.55     1132.61    205.16 o 
   0  -5   6     2208.97     2072.35    103.37 o 
   1  -5   6     1016.94      981.62    221.33 o 
   2  -5   6      459.03      752.51    228.93 o 
   3  -5   6      156.25      260.82    107.01 o 
   4  -5   6       19.77      -14.26     41.01 o 
   5  -5   6      171.52      133.78     59.59 o 
   6  -5   6      855.46      941.85    111.26 o 
   7  -5   6       16.23       39.81     68.27 o 
   8  -5   6      241.57      646.68    258.72 o 
   9  -5   6      151.08     1127.23    439.28 o 
  10  -5   6       62.54     -320.20   1065.63 o 
  -9  -4   6       11.71      130.88    151.22 o 
  -8  -4   6        9.14       14.56     89.66 o 
  -7  -4   6        0.54      -48.78     78.54 o 
  -6  -4   6      260.23      330.80    231.39 o 
  -5  -4   6      623.71      695.05    112.40 o 
  -4  -4   6       48.78       38.19     50.09 o 
  -3  -4   6     3530.62     3624.37    185.42 o 
  -2  -4   6      307.53      317.93     85.38 o 
  -1  -4   6      515.52      661.14     73.33 o 
   0  -4   6     3170.21     3038.31    128.97 o 
   1  -4   6      191.23      146.70     41.18 o 
   2  -4   6      803.23      765.58     61.54 o 
   3  -4   6      873.36      936.68    213.05 o 
   4  -4   6      978.79      900.12     75.58 o 
   5  -4   6     1141.19     1187.11     96.06 o 
   6  -4   6      381.02      418.04    109.81 o 
   7  -4   6      128.71      176.55     96.99 o 
   8  -4   6      169.56      181.97    108.21 o 
   9  -4   6       10.65       49.11    121.40 o 
 -10  -3   6       47.45       99.33    165.64 o 
  -9  -3   6       76.33     -108.17    122.65 o 
  -8  -3   6       50.02       45.70     89.17 o 
  -7  -3   6     1833.42     2227.19    381.96 o 
  -6  -3   6       74.73      -10.44     63.46 o 
  -5  -3   6      970.26     1027.57    133.52 o 
  -4  -3   6        0.52      -38.06     48.36 o 
  -3  -3   6     3256.38     3277.76    150.47 o 
  -2  -3   6       40.53       23.11     33.30 o 
  -1  -3   6     7769.39     7678.23    329.72 o 
   0  -3   6      745.30      824.37     75.61 o 
   1  -3   6      158.84      203.59     42.05 o 
   2  -3   6      306.56      360.58     52.72 o 
   3  -3   6     4159.66     4023.37    198.85 o 
   4  -3   6      918.55     1035.51     96.65 o 
   5  -3   6     1296.27     1204.66    109.90 o 
   6  -3   6        2.30        6.47     61.50 o 
   7  -3   6      500.58      497.84    129.47 o 
   8  -3   6        2.47       32.91    109.01 o 
   9  -3   6        3.99       21.75    114.55 o 
  10  -3   6      168.95      131.81    176.92 o 
 -10  -2   6       28.43      -43.56    153.44 o 
  -9  -2   6      203.22       13.93    140.99 o 
  -8  -2   6      348.26      235.27    162.19 o 
  -7  -2   6      609.78      467.39    106.26 o 
  -6  -2   6      213.98      112.47     71.25 o 
  -5  -2   6      227.99      341.06     78.17 o 
  -4  -2   6     1542.76     1694.97    147.41 o 
  -3  -2   6     1120.44     1145.35    111.37 o 
  -2  -2   6     3363.29     3430.54    159.39 o 
  -1  -2   6     2644.19     2493.79    109.11 o 
   0  -2   6     2162.71     2163.88    120.09 o 
   1  -2   6       33.64       79.38     33.07 o 
   2  -2   6        1.44        9.30     30.07 o 
   3  -2   6    10932.11    10910.97    470.69 o 
   4  -2   6       16.34      -36.97     39.19 o 
   5  -2   6       29.78       53.43     56.14 o 
   6  -2   6        0.84       -1.54     64.27 o 
   7  -2   6      117.35      149.25     98.47 o 
   8  -2   6      406.69      456.80    138.40 o 
   9  -2   6       35.35      128.54    117.63 o 
  10  -2   6        0.04      -58.23    147.15 o 
 -10  -1   6       40.33      -52.75    157.51 o 
  -9  -1   6       38.91      110.24    141.36 o 
  -8  -1   6      292.17      240.32    134.33 o 
  -7  -1   6      918.42      898.57    184.68 o 
  -6  -1   6      132.31      173.76     67.68 o 
  -5  -1   6      758.67      879.85     71.33 o 
  -4  -1   6       99.49       85.40     31.33 o 
  -3  -1   6      303.25      401.73     80.20 o 
  -2  -1   6        8.54       -7.36     39.01 o 
  -1  -1   6        2.95      -20.42     20.42 o 
   0  -1   6        2.34      -10.96     26.81 o 
   1  -1   6     8382.40     8414.54    369.36 o 
   2  -1   6     3787.62     3671.47    195.09 o 
   3  -1   6      146.91      118.50     52.81 o 
   4  -1   6      267.56      330.78     78.50 o 
   5  -1   6     3506.67     3652.37    230.39 o 
   6  -1   6       91.09      119.12     77.58 o 
   7  -1   6      351.48      428.76    130.70 o 
   8  -1   6       62.00       98.84    102.85 o 
   9  -1   6        5.10       22.92    122.07 o 
  10  -1   6        3.73      -11.40    136.55 o 
 -11   0   6       18.48        1.91    170.87 o 
 -10   0   6        5.72       82.58    144.87 o 
  -9   0   6      200.29      260.35    159.17 o 
  -8   0   6        5.71      -42.70    111.84 o 
  -7   0   6       70.99      -32.85     84.12 o 
  -6   0   6      868.32     1062.32    101.42 o 
  -5   0   6     2462.79     2446.98     97.10 o 
  -4   0   6      153.31      135.86     32.37 o 
  -3   0   6     2388.92     2340.70     81.79 o 
  -2   0   6     1222.77     1209.45     71.07 o 
  -1   0   6    17122.30    16175.70    471.74 o 
   0   0   6      547.79      631.04     88.21 o 
   1   0   6     4519.60     4143.39    211.04 o 
   2   0   6     5737.32     5414.40    267.59 o 
   3   0   6        0.30      -13.74     41.78 o 
   4   0   6       27.11      -16.39     47.70 o 
   5   0   6      254.99      198.36     87.87 o 
   6   0   6       18.05      -40.85     64.83 o 
   7   0   6       39.54       54.66     84.73 o 
   8   0   6      237.12       85.41    107.35 o 
   9   0   6      151.85       45.66    116.89 o 
  10   0   6       54.64      113.14    143.70 o 
 -11   1   6        2.82      -73.74    158.31 o 
 -10   1   6        2.15       28.96    148.88 o 
  -9   1   6      484.45      616.32    183.51 o 
  -8   1   6      130.26       64.58    119.67 o 
  -7   1   6      997.47      986.92    112.70 o 
  -6   1   6     1424.77     1489.50    246.71 o 
  -5   1   6     4267.74     4064.29    172.45 o 
  -4   1   6      401.36      442.76     62.90 o 
  -3   1   6     4407.13     4314.16    165.66 o 
  -2   1   6    10201.44     9802.37    307.74 o 
  -1   1   6      115.27      103.63     30.59 o 
   0   1   6     3662.66     3620.96    194.35 o 
   1   1   6       26.89       38.58     39.19 o 
   2   1   6      476.84      493.03     88.37 o 
   3   1   6       55.45       52.56     46.34 o 
   4   1   6     1278.43     1089.47    148.33 o 
   5   1   6       72.24       27.05     72.16 o 
   6   1   6       28.93      -66.34     66.34 o 
   7   1   6      384.94      503.94    137.73 o 
   8   1   6      193.82      156.58    111.23 o 
   9   1   6      134.44      -22.68    121.15 o 
 -11   2   6       25.29       52.38    157.57 o 
 -10   2   6       47.92      227.44    152.51 o 
  -9   2   6      188.04       -1.23    113.75 o 
  -8   2   6      527.60      538.60     98.85 o 
  -7   2   6      147.09      156.72     90.15 o 
  -6   2   6       91.80       84.50     49.69 o 
  -5   2   6      276.46      322.54    134.92 o 
  -4   2   6      139.84      157.41     44.76 o 
  -3   2   6     3735.44     4032.14    245.36 o 
  -2   2   6        3.03       -7.57     24.25 o 
  -1   2   6     3024.29     2879.33    199.68 o 
   0   2   6     1497.22     1429.41     94.31 o 
   1   2   6      286.01      178.70     57.25 o 
   2   2   6     3854.57     3824.24    219.05 o 
   3   2   6     1462.01     1295.59    117.16 o 
   4   2   6     3630.82     3376.28    223.92 o 
   5   2   6      177.52       84.86     80.91 o 
   6   2   6      738.30      751.04    155.73 o 
   7   2   6       84.66      118.19    105.44 o 
   8   2   6      340.57      374.41    141.85 o 
   9   2   6        9.41      -95.23    129.48 o 
 -11   3   6      162.83      148.26    187.33 o 
 -10   3   6        2.58       37.84    145.98 o 
  -9   3   6        5.06       71.48    128.23 o 
  -8   3   6      168.31       39.15     67.42 o 
  -7   3   6      150.44      143.20    116.83 o 
  -6   3   6        0.73      -43.85     43.85 o 
  -5   3   6      745.48      850.47    132.73 o 
  -4   3   6      282.06      302.14     59.13 o 
  -3   3   6    19087.21    19144.82    568.43 o 
  -2   3   6    13765.66    14210.00    347.61 o 
  -1   3   6     2737.95     2641.54    108.02 o 
   0   3   6     1811.93     1719.24     71.68 o 
   1   3   6        4.20       28.22     39.38 o 
   2   3   6      179.44      233.55     72.84 o 
   3   3   6       51.75       69.20     61.19 o 
   4   3   6      538.34      629.87    132.93 o 
   5   3   6       51.47       82.45     82.39 o 
   6   3   6       17.65      129.59     99.52 o 
   7   3   6        1.81       20.27     92.74 o 
   8   3   6      365.22      315.56    152.70 o 
   9   3   6      241.72      366.59    191.52 o 
 -11   4   6       20.06     -133.86    133.86 o 
 -10   4   6       53.32      -16.15    142.04 o 
  -9   4   6       39.30       93.11     77.40 o 
  -8   4   6      131.92       90.51     70.55 o 
  -7   4   6      337.26      281.73     82.47 o 
  -6   4   6       30.86      -28.56     52.99 o 
  -5   4   6      801.05      763.60     99.15 o 
  -4   4   6        9.23       25.67     24.05 o 
  -3   4   6     1146.96     1080.58     57.07 o 
  -2   4   6      294.48      274.79     37.45 o 
  -1   4   6     2020.79     2013.96     81.18 o 
   0   4   6      414.55      447.65     49.63 o 
   1   4   6      627.47      684.48     77.09 o 
   2   4   6        3.53      -35.12     35.12 o 
   3   4   6      161.53      145.00     75.98 o 
   4   4   6      371.30      225.29    100.32 o 
   5   4   6       74.00       -0.12     80.41 o 
   6   4   6     1170.24     1560.59    230.57 o 
   7   4   6      178.78      148.08    120.35 o 
   8   4   6       32.82       63.90    129.96 o 
 -11   5   6        3.64     -147.66    150.43 o 
 -10   5   6       94.67     -102.50    141.87 o 
  -9   5   6      331.08      415.20    195.09 o 
  -8   5   6      103.65       26.29     86.21 o 
  -7   5   6      131.47      104.12     68.67 o 
  -6   5   6      288.49      192.96     70.55 o 
  -5   5   6      293.36      262.78     63.68 o 
  -4   5   6     2608.75     2538.58     96.09 o 
  -3   5   6      161.59      169.30     36.96 o 
  -2   5   6     3913.53     4053.84    132.93 o 
  -1   5   6      245.02      230.25     41.62 o 
   0   5   6     2922.58     3052.37    112.64 o 
   1   5   6     4154.14     3911.53    137.74 o 
   2   5   6      258.86      233.98     63.62 o 
   3   5   6      807.76      858.42    144.70 o 
   4   5   6       70.60       -8.50     77.03 o 
   5   5   6       17.08      -35.25     92.99 o 
   6   5   6       27.13      -22.98    116.52 o 
   7   5   6       87.49      180.18    135.50 o 
   8   5   6       45.98      -56.38    145.67 o 
 -10   6   6        0.23       11.58     88.60 o 
  -9   6   6      162.86      141.41    154.58 o 
  -8   6   6      246.63      132.23    111.14 o 
  -7   6   6       57.32       63.77     65.67 o 
  -6   6   6       34.46      -40.62     53.03 o 
  -5   6   6       96.32       97.61     53.53 o 
  -4   6   6     3809.25     3884.61    133.65 o 
  -3   6   6       55.38       29.03     32.34 o 
  -2   6   6     1121.42     1253.88    108.79 o 
  -1   6   6      565.84      718.29     68.51 o 
   0   6   6       20.26       -7.41     30.82 o 
   1   6   6       38.35       -7.73     35.14 o 
   2   6   6      236.68      193.48    171.37 o 
   3   6   6      564.80      890.96    130.25 o 
   4   6   6      618.05      561.30    107.22 o 
   5   6   6      373.46      352.78    141.48 o 
   6   6   6       67.56       34.14    113.94 o 
   7   6   6        4.27      -87.90    133.06 o 
   8   6   6      103.50      181.35    163.73 o 
 -11   7   6       42.23      131.81    134.09 o 
 -10   7   6       46.17     -120.06    127.94 o 
  -9   7   6       48.85      -55.40    116.83 o 
  -8   7   6       15.12       47.64     83.92 o 
  -7   7   6      435.45      409.14    102.72 o 
  -6   7   6     3924.86     3973.62    257.18 o 
  -5   7   6        7.00      -35.68     52.13 o 
  -4   7   6     1200.97     1198.49    162.26 o 
  -3   7   6     1027.66     1070.96     77.28 o 
  -2   7   6       23.37        6.54     35.53 o 
  -1   7   6      296.94      238.28     68.92 o 
   0   7   6      532.36      697.47     73.60 o 
   1   7   6        3.44       12.09     40.34 o 
   2   7   6      179.29      151.63     69.03 o 
   3   7   6     1990.98     2637.79    320.51 o 
   4   7   6      195.90      116.07    105.06 o 
   5   7   6      544.51      529.25    335.05 o 
   6   7   6       91.83       17.38    134.76 o 
   7   7   6        3.54     -138.60    138.60 o 
 -10   8   6      214.29      105.19    136.98 o 
  -9   8   6       71.55      -62.34    117.53 o 
  -8   8   6      314.92      158.92    125.22 o 
  -7   8   6      162.50      138.28    121.52 o 
  -6   8   6       48.09       58.23    104.76 o 
  -5   8   6        1.01      -52.07     52.07 o 
  -4   8   6     1966.13     2073.25     98.38 o 
  -3   8   6      127.65      102.08     45.09 o 
  -2   8   6     2084.80     2016.00    111.97 o 
  -1   8   6      181.98       75.32     65.31 o 
   0   8   6       71.30       47.96     55.42 o 
   1   8   6      320.08      305.29     74.92 o 
   2   8   6     1729.81     1993.16    183.20 o 
   3   8   6      110.26       76.03     76.79 o 
   4   8   6       51.87       24.15     83.89 o 
   5   8   6        5.10      -84.80     84.80 o 
   6   8   6        1.50       60.26    148.69 o 
 -10   9   6        0.05      -95.05    136.20 o 
  -9   9   6      117.37        8.50    146.91 o 
  -8   9   6        9.22     -100.16    112.91 o 
  -7   9   6      204.10      156.40    124.11 o 
  -6   9   6        4.28      -34.39     92.37 o 
  -5   9   6       75.61      129.16    113.63 o 
  -4   9   6     2069.17     2072.68    252.87 o 
  -3   9   6      111.94      134.73     53.41 o 
  -2   9   6      678.80      674.61     80.78 o 
  -1   9   6       73.57       96.66     62.19 o 
   0   9   6       54.81       98.17     54.93 o 
   1   9   6     1248.40     1482.06    122.92 o 
   2   9   6       30.89       46.67     73.65 o 
   3   9   6      121.81      129.18     92.63 o 
   4   9   6        8.36      -15.19     89.35 o 
   5   9   6      142.30      122.45    109.13 o 
   6   9   6       38.11     -107.92    166.20 o 
 -10  10   6      106.04        0.68    158.74 o 
  -9  10   6       43.76       -4.74    159.85 o 
  -8  10   6      469.76      605.18    200.15 o 
  -7  10   6      102.52       36.05    109.93 o 
  -6  10   6       22.81      -63.45     90.18 o 
  -5  10   6      493.56      319.50    143.70 o 
  -4  10   6        7.90      -76.32     84.33 o 
  -3  10   6      171.81      168.84    118.96 o 
  -2  10   6      114.08      109.34     76.06 o 
  -1  10   6      155.25      131.63     73.35 o 
   0  10   6      938.15      910.18    109.41 o 
   1  10   6      464.96      702.28    298.88 o 
   2  10   6        1.65      -74.33     74.33 o 
   3  10   6       31.92      105.17    101.35 o 
   4  10   6       21.60       95.32    110.91 o 
   5  10   6       81.04       75.17    122.59 o 
  -9  11   6        0.03     -127.21    127.21 o 
  -8  11   6        0.53     -115.56    115.56 o 
  -7  11   6        0.34      -46.22    121.89 o 
  -6  11   6      108.57      213.40    143.09 o 
  -5  11   6       41.94       11.65    120.04 o 
  -4  11   6        1.17      -23.85    117.82 o 
  -3  11   6        0.58      -69.29     69.29 o 
  -2  11   6      841.82     1047.25    136.54 o 
  -1  11   6      786.21      764.05    124.15 o 
   0  11   6      437.50      629.93    190.90 o 
   1  11   6      162.01      125.96    158.12 o 
   2  11   6      135.15       93.39    113.72 o 
   3  11   6       73.72       40.17    106.56 o 
   4  11   6      134.37      136.14    124.01 o 
  -9  12   6       23.41     -107.68    168.35 o 
  -8  12   6      332.40      136.24    168.10 o 
  -7  12   6        4.70      -80.39    123.57 o 
  -6  12   6      419.11      342.93    183.63 o 
  -5  12   6      531.40      728.49    198.54 o 
  -4  12   6       21.96      -79.46    119.69 o 
  -3  12   6       45.33       -9.92    108.08 o 
  -2  12   6       29.79      -85.73     85.73 o 
  -1  12   6      468.77      316.04    197.25 o 
   0  12   6       13.16      -30.01    144.50 o 
   1  12   6       60.50      189.24    172.78 o 
   2  12   6      171.94      -69.55    182.09 o 
   3  12   6        5.58      -74.78    182.89 o 
  -8  13   6       38.35     -165.95    165.95 o 
  -7  13   6       16.01       -2.22    150.11 o 
  -6  13   6        1.62     -125.73    125.73 o 
  -5  13   6       27.80     -121.48    121.48 o 
  -4  13   6        2.18      123.86    152.63 o 
  -3  13   6        6.39     -110.39    129.61 o 
  -2  13   6       62.41      -79.79     95.54 o 
  -1  13   6        8.85       77.46    156.83 o 
   0  13   6       52.39       22.61    169.03 o 
   1  13   6      123.39      -91.23    164.97 o 
   2  13   6       55.95      -88.34    186.40 o 
  -6  14   6       73.51     -134.04    134.04 o 
  -5  14   6       29.24      -13.80    150.79 o 
  -4  14   6      109.58      -71.95    137.00 o 
  -3  14   6      129.78       86.03    162.56 o 
  -1  14   6       54.93      -69.55    163.30 o 
   0  14   6       14.26     -137.25    143.78 o 
  -1 -14   7       62.47       38.27    156.21 o 
   0 -14   7        0.81       10.42    150.42 o 
   1 -14   7      139.22      199.84    152.08 o 
   2 -14   7        2.41        0.25    139.08 o 
   3 -14   7        5.59       14.73    142.96 o 
   4 -14   7       88.66     -128.87    128.87 o 
   5 -14   7       17.62       54.66    160.83 o 
  -2 -13   7        0.07        3.88    147.40 o 
  -1 -13   7        8.55       35.37    163.91 o 
   0 -13   7        0.50      -40.79    122.44 o 
   1 -13   7      167.68      152.14    131.81 o 
   2 -13   7      174.68      136.12    124.42 o 
   3 -13   7       14.21      -95.11     98.87 o 
   4 -13   7       89.90      182.52    166.44 o 
   5 -13   7       67.71      117.08    162.19 o 
   6 -13   7       11.47      145.92    164.10 o 
   7 -13   7       63.26        2.03    168.84 o 
  -4 -12   7        0.25       41.90    180.74 o 
  -3 -12   7      238.29      121.70    166.44 o 
  -2 -12   7      393.53      447.49    195.96 o 
  -1 -12   7       36.64       41.84    127.62 o 
   0 -12   7       61.52       21.07    119.30 o 
   1 -12   7        0.79      -99.18     99.18 o 
   2 -12   7        0.34        9.25    102.11 o 
   3 -12   7      141.22      225.53    142.35 o 
   4 -12   7        7.45       46.77    123.61 o 
   5 -12   7       65.42      -73.24    125.36 o 
   6 -12   7      144.34      125.52    163.67 o 
   7 -12   7        4.93     -132.75    150.98 o 
   8 -12   7        3.37      -66.41    155.60 o 
  -5 -11   7       45.22       89.84    164.71 o 
  -4 -11   7       11.93      -10.48    170.94 o 
  -3 -11   7        3.61      -99.36    129.18 o 
  -2 -11   7      135.55      116.40    136.49 o 
  -1 -11   7       59.84       -2.59    107.90 o 
   0 -11   7      334.60      355.18    139.08 o 
   1 -11   7      345.31      196.39    121.09 o 
   2 -11   7       42.25      -84.39     98.50 o 
   3 -11   7      476.90      209.39    138.59 o 
   4 -11   7      206.19      119.06    135.63 o 
   5 -11   7       47.07       28.29    135.63 o 
   6 -11   7       83.17      189.92    148.20 o 
   7 -11   7       61.00      -87.17    124.13 o 
   8 -11   7       57.35      149.68    175.50 o 
  -6 -10   7      155.63      133.65    136.09 o 
  -5 -10   7        8.99       -2.26    115.59 o 
  -4 -10   7       41.58       72.84    148.82 o 
  -3 -10   7       86.03       20.77    114.43 o 
  -2 -10   7      544.56      672.87    197.68 o 
  -1 -10   7      126.92      152.02    117.82 o 
   0 -10   7      604.62      628.39    169.46 o 
   1 -10   7      210.94      180.74    113.44 o 
   2 -10   7      200.44      248.71    111.97 o 
   3 -10   7        1.91      -50.96     85.72 o 
   4 -10   7      465.42      564.39    167.61 o 
   5 -10   7       96.14       54.78    126.26 o 
   6 -10   7        1.14      -46.53    109.69 o 
   7 -10   7        9.78       -3.94    132.36 o 
   8 -10   7       32.96       26.49    160.16 o 
   9 -10   7       51.41      191.76    213.71 o 
  -6  -9   7       59.53      -71.66    105.41 o 
  -5  -9   7       23.09       -3.73     92.29 o 
  -4  -9   7       21.19      -82.35     82.35 o 
  -3  -9   7        9.63      -69.56     69.56 o 
  -2  -9   7      563.04      654.82    174.45 o 
  -1  -9   7       19.98       20.64     90.58 o 
   0  -9   7       95.17       94.90    100.07 o 
   1  -9   7       55.18       15.71     85.35 o 
   2  -9   7       24.59       50.35     74.75 o 
   3  -9   7      552.87      399.68    143.76 o 
   4  -9   7       96.31      183.69    122.69 o 
   5  -9   7       11.95       90.58    114.55 o 
   6  -9   7      173.71      232.99    156.95 o 
   7  -9   7       49.12      -10.66    124.54 o 
   8  -9   7        1.38      -59.89    132.24 o 
   9  -9   7       34.80      -68.93    157.02 o 
  -7  -8   7        1.74      -46.33    108.65 o 
  -6  -8   7      109.76       57.21     99.86 o 
  -5  -8   7      206.88      380.94    115.93 o 
  -4  -8   7       61.35       44.19     79.74 o 
  -3  -8   7        0.65      -34.96     67.55 o 
  -2  -8   7      190.81      260.04     72.58 o 
  -1  -8   7      191.63      148.77     64.34 o 
   0  -8   7     1305.92     1456.67    216.16 o 
   1  -8   7      129.47       46.40     85.66 o 
   2  -8   7     2706.76     2357.52    212.28 o 
   3  -8   7      358.17      274.46    109.38 o 
   4  -8   7       29.30       23.35     94.28 o 
   5  -8   7        9.55      -15.22     95.64 o 
   6  -8   7      576.12      875.16    207.72 o 
   7  -8   7       41.66        3.33    112.03 o 
   8  -8   7      149.08      -32.29    142.96 o 
   9  -8   7       29.35       86.76    185.23 o 
  -8  -7   7        0.14      -31.74    125.17 o 
  -7  -7   7       33.53      125.51    116.48 o 
  -6  -7   7      111.53       86.15     94.76 o 
  -5  -7   7      929.22     1327.99    225.06 o 
  -4  -7   7     1031.39     1244.52    417.87 o 
  -3  -7   7      592.52      739.23    109.54 o 
  -2  -7   7       50.09       54.37     58.73 o 
  -1  -7   7      317.14      314.94     71.01 o 
   0  -7   7     1452.58     1211.47    173.59 o 
   1  -7   7        9.13        7.00     41.83 o 
   2  -7   7      495.25      562.54    135.75 o 
   3  -7   7     1858.72     1885.29    187.94 o 
   4  -7   7      852.89      780.17    180.55 o 
   5  -7   7      111.71      153.99    107.84 o 
   6  -7   7        0.21      -62.65     97.95 o 
   7  -7   7      227.11      190.16    142.35 o 
   8  -7   7      271.83       13.31    167.24 o 
   9  -7   7        6.17       20.09    202.80 o 
  10  -7   7        3.97     -114.27    318.91 o 
  -8  -6   7      177.62      -66.96    111.82 o 
  -7  -6   7        7.98      -76.45    153.77 o 
  -6  -6   7      282.98      369.87    112.91 o 
  -5  -6   7      304.65      150.89     84.48 o 
  -4  -6   7      324.36      315.42     88.49 o 
  -3  -6   7     1075.58     1159.71    131.83 o 
  -2  -6   7       78.42       93.05     53.37 o 
  -1  -6   7       37.55       22.57     61.19 o 
   0  -6   7       14.14       55.17     46.81 o 
   1  -6   7       43.95       64.01     43.83 o 
   2  -6   7     2569.39     2599.62    121.26 o 
   3  -6   7      184.70      185.97     57.07 o 
   4  -6   7     2234.49     2172.52    169.93 o 
   5  -6   7       70.24      -21.50     91.32 o 
   6  -6   7       25.05      -45.60    104.64 o 
   7  -6   7       13.18        6.41    123.74 o 
   8  -6   7      234.46      266.39    194.54 o 
   9  -6   7        0.84     -196.20    246.65 o 
  10  -6   7        2.87     -368.62    458.43 o 
  -9  -5   7        1.44     -144.21    144.21 o 
  -8  -5   7       65.49      151.24    112.57 o 
  -7  -5   7        1.90      -26.97     84.96 o 
  -6  -5   7       12.70        6.25     78.62 o 
  -5  -5   7      584.12      682.95    265.50 o 
  -4  -5   7      684.33      835.23    193.80 o 
  -3  -5   7     1598.20     1661.59    111.51 o 
  -2  -5   7      820.66      946.17    133.37 o 
  -1  -5   7      636.39      720.65     85.88 o 
   0  -5   7     1120.52     1111.36     82.92 o 
   1  -5   7     1162.20     1218.10    100.35 o 
   2  -5   7      277.41      300.87     60.64 o 
   3  -5   7     1133.05     1114.60    180.24 o 
   4  -5   7      605.57      843.40     94.35 o 
   5  -5   7     1138.88     1610.23    140.20 o 
   6  -5   7        0.35        3.86     79.08 o 
   7  -5   7      156.52      280.68    161.88 o 
   8  -5   7       57.85       95.27    216.17 o 
   9  -5   7        0.37      -60.08    377.25 o 
  10  -5   7        4.05     -153.39   1327.99 o 
  -9  -4   7      114.38       70.99    163.42 o 
  -8  -4   7      260.08      194.91    155.47 o 
  -7  -4   7       42.73       70.09     81.29 o 
  -6  -4   7        0.98      -33.79     71.67 o 
  -5  -4   7        3.19        6.76     62.22 o 
  -4  -4   7      231.12      296.45     75.58 o 
  -3  -4   7      512.98      696.26     95.39 o 
  -2  -4   7     6833.62     6756.69    250.40 o 
  -1  -4   7     2347.35     2298.01    115.74 o 
   0  -4   7      204.35      220.77     55.64 o 
   1  -4   7      828.28      830.83     67.90 o 
   2  -4   7       55.39       30.35     36.31 o 
   3  -4   7      497.29      691.82    131.65 o 
   4  -4   7     2062.50     1952.36    112.06 o 
   5  -4   7     1678.47     1733.58    121.73 o 
   6  -4   7      432.77      583.62    125.09 o 
   7  -4   7       24.54       34.57     86.09 o 
   8  -4   7      108.91      -10.60    112.46 o 
   9  -4   7        4.64     -115.75    124.43 o 
 -10  -3   7        4.25      -54.47    157.26 o 
  -9  -3   7       45.41       29.27    152.70 o 
  -8  -3   7      133.35       48.56    140.01 o 
  -7  -3   7      281.55      277.08    131.62 o 
  -6  -3   7       99.20       97.03     75.77 o 
  -5  -3   7      376.91      320.89     80.89 o 
  -4  -3   7      282.13      245.53     64.41 o 
  -3  -3   7       26.73       31.00     42.96 o 
  -2  -3   7        1.88       12.75     33.90 o 
  -1  -3   7      773.53      919.33     86.56 o 
   0  -3   7     8838.54     7945.66    266.23 o 
   1  -3   7     6480.46     6647.09    233.79 o 
   2  -3   7      699.80      874.43     86.40 o 
   3  -3   7        2.56       14.16     37.65 o 
   4  -3   7      104.65       80.66     59.96 o 
   5  -3   7      314.56      197.13     87.07 o 
   6  -3   7       98.06        1.42     65.88 o 
   7  -3   7     1398.08     2195.21    254.41 o 
   8  -3   7      112.23      158.31    123.06 o 
   9  -3   7        1.72      -16.95    134.33 o 
  10  -3   7       15.36       46.71    166.75 o 
 -10  -2   7        0.18     -139.53    139.53 o 
  -9  -2   7      149.35      186.03    161.20 o 
  -8  -2   7      339.83      204.89    143.21 o 
  -7  -2   7       47.23        9.07     75.80 o 
  -6  -2   7       44.47       -6.23     59.24 o 
  -5  -2   7       36.84      -43.47     49.82 o 
  -4  -2   7       12.68      -21.16     41.43 o 
  -3  -2   7     1018.83     1050.47    212.74 o 
  -2  -2   7       72.90       37.19     56.11 o 
  -1  -2   7      368.22      444.17    138.99 o 
   0  -2   7      111.79       84.98     40.08 o 
   1  -2   7     4652.49     4636.00    177.66 o 
   2  -2   7     1411.02     1347.33    132.75 o 
   3  -2   7       23.20      -17.13     41.28 o 
   4  -2   7       64.87       -6.04     48.99 o 
   5  -2   7       10.86      -13.31     58.97 o 
   6  -2   7      171.83      113.94     83.44 o 
   7  -2   7       69.07       80.54     93.17 o 
   8  -2   7      494.06      627.47    170.94 o 
   9  -2   7      296.45      586.33    179.32 o 
  10  -2   7       11.23      -87.04    143.22 o 
 -10  -1   7       26.04      -72.87    156.40 o 
  -9  -1   7      200.29       61.43    137.23 o 
  -8  -1   7       36.39      172.60    123.12 o 
  -7  -1   7      202.40      307.49    135.75 o 
  -6  -1   7     1023.85     1442.40    199.99 o 
  -5  -1   7      916.31     1091.68     82.07 o 
  -4  -1   7      177.26      145.89     34.63 o 
  -3  -1   7      585.14      864.29     89.51 o 
  -2  -1   7     1411.87     1358.09    171.43 o 
  -1  -1   7     4031.07     3853.13    146.35 o 
   0  -1   7      966.49      883.11     60.19 o 
   1  -1   7     1147.33     1143.37     95.48 o 
   2  -1   7      514.26      671.33    100.41 o 
   3  -1   7     4792.21     5151.80    270.98 o 
   4  -1   7      447.06      578.57    111.72 o 
   5  -1   7      324.26      351.24    101.49 o 
   6  -1   7        0.14      -67.70     67.70 o 
   7  -1   7        2.89      -47.57     91.88 o 
   8  -1   7      103.32      164.34    123.68 o 
   9  -1   7      331.11      338.80    157.69 o 
  10  -1   7        0.19     -138.42    138.42 o 
 -10   0   7      246.83      232.01    163.73 o 
  -9   0   7       14.08     -114.58    114.58 o 
  -8   0   7       27.71      -26.12    102.85 o 
  -7   0   7       99.94        4.74     94.83 o 
  -6   0   7       45.02       13.26     44.46 o 
  -5   0   7     2479.02     2275.57    105.04 o 
  -4   0   7      346.72      354.78     45.32 o 
  -3   0   7        1.63      -20.65     20.65 o 
  -2   0   7     1960.98     1903.53     72.00 o 
  -1   0   7      259.78      294.90     55.89 o 
   0   0   7     4820.82     4808.31    247.70 o 
   1   0   7      218.28      204.83     59.96 o 
   2   0   7      164.50      220.60     62.91 o 
   3   0   7      287.56      286.05     81.28 o 
   4   0   7      649.52      630.30    121.17 o 
   5   0   7       64.69      -62.34     66.59 o 
   6   0   7      646.40      814.49    155.54 o 
   7   0   7      476.03      624.02    165.64 o 
   8   0   7      292.76      150.79    123.86 o 
   9   0   7      321.04      488.23    178.77 o 
 -11   1   7       37.72      221.71    183.14 o 
 -10   1   7       33.49      -78.23    144.27 o 
  -9   1   7       73.82       34.69    136.37 o 
  -8   1   7        2.65     -103.12    103.12 o 
  -7   1   7      256.64      368.25    177.25 o 
  -6   1   7       12.61       -8.41     45.82 o 
  -5   1   7       64.54       42.50     44.16 o 
  -4   1   7        2.47       26.97     35.46 o 
  -3   1   7    12463.08    12669.75    396.92 o 
  -2   1   7      261.29      236.98     34.37 o 
  -1   1   7     3464.79     3279.53    136.21 o 
   0   1   7      280.78      244.76     64.83 o 
   1   1   7      495.64      785.53    108.23 o 
   2   1   7      304.66      430.86     88.43 o 
   3   1   7      386.97      499.32    101.49 o 
   4   1   7     1168.73     1321.89    167.18 o 
   5   1   7     1670.19     1679.91    157.39 o 
   6   1   7      322.20      453.41    127.99 o 
   7   1   7        4.65      -63.39     87.66 o 
   8   1   7      103.92       11.96    117.51 o 
   9   1   7      221.04      187.33    152.70 o 
 -11   2   7        0.00      -42.09    150.42 o 
 -10   2   7      604.35      817.38    234.82 o 
  -9   2   7       45.27      -66.59    125.48 o 
  -8   2   7       68.61      161.24     73.83 o 
  -7   2   7     1551.13     2022.41    366.93 o 
  -6   2   7      771.23     1028.79    122.06 o 
  -5   2   7      135.18       26.50     71.85 o 
  -4   2   7       45.65       96.79     42.79 o 
  -3   2   7     9266.40     9235.83    308.53 o 
  -2   2   7      394.77      356.59     54.28 o 
  -1   2   7        1.97       -7.84     27.35 o 
   0   2   7      546.63      534.26     92.68 o 
   1   2   7      448.17      387.97     81.40 o 
   2   2   7      499.84      537.71    102.05 o 
   3   2   7        5.13        4.93     53.43 o 
   4   2   7      327.09      348.53    100.75 o 
   5   2   7      824.00     1359.71    191.46 o 
   6   2   7      935.87      818.67    170.02 o 
   7   2   7        6.87      110.92    116.09 o 
   8   2   7      154.36      312.73    154.85 o 
   9   2   7        3.80       36.79    141.55 o 
 -11   3   7       96.71       13.07    154.42 o 
 -10   3   7      436.32      421.06    173.65 o 
  -9   3   7       15.96      -52.26    115.23 o 
  -8   3   7       85.91       22.55     81.06 o 
  -7   3   7        5.54       42.68     56.01 o 
  -6   3   7        1.33       -8.53     44.65 o 
  -5   3   7       50.65       34.52     44.54 o 
  -4   3   7      847.40      835.64     96.37 o 
  -3   3   7       55.37       53.11     38.32 o 
  -2   3   7     1452.12     1439.23     85.61 o 
  -1   3   7     7300.02     6816.34    239.58 o 
   0   3   7      999.64     1091.11     93.52 o 
   1   3   7     2423.76     2189.78    155.05 o 
   2   3   7      104.57       88.18     59.65 o 
   3   3   7      313.44      333.68    100.19 o 
   4   3   7      355.04      481.08    118.43 o 
   5   3   7       64.33       65.08     85.35 o 
   6   3   7      249.65      278.84    125.15 o 
   7   3   7      189.04      154.91    122.01 o 
   8   3   7        1.26      -12.20    120.78 o 
   9   3   7       29.11     -138.54    138.54 o 
 -11   4   7       26.68      125.96    183.88 o 
 -10   4   7       42.36       51.39    148.51 o 
  -9   4   7      193.66      173.21     88.86 o 
  -8   4   7      326.93      182.26     87.35 o 
  -7   4   7      141.67      140.64     68.20 o 
  -6   4   7     1687.21     1714.75    140.94 o 
  -5   4   7      492.16      545.16    221.90 o 
  -4   4   7      682.82      980.66    257.83 o 
  -3   4   7      382.65      383.22     63.79 o 
  -2   4   7        0.97        0.00     23.46 o 
  -1   4   7     3618.06     3604.92    122.97 o 
   0   4   7     1290.44     1178.23     63.36 o 
   1   4   7     1602.73     1458.64     91.89 o 
   2   4   7      147.87      121.46     70.31 o 
   3   4   7     1436.35     2036.83    223.55 o 
   4   4   7       41.02       -3.51     62.36 o 
   5   4   7        0.25       61.87     84.86 o 
   6   4   7        0.01      -86.06     86.06 o 
   7   4   7        0.24      -14.36    109.81 o 
   8   4   7      110.89       86.33    142.35 o 
 -11   5   7       79.85     -129.48    163.24 o 
 -10   5   7       54.21        6.78    132.36 o 
  -9   5   7      462.81      396.12    218.48 o 
  -8   5   7       88.84      -23.60     72.59 o 
  -7   5   7      278.57      353.60     90.04 o 
  -6   5   7       97.55        9.10     60.58 o 
  -5   5   7     1074.83     1339.36    128.33 o 
  -4   5   7      181.78      194.94     69.66 o 
  -3   5   7     1180.57     1222.46    133.63 o 
  -2   5   7      175.94      150.37     38.40 o 
  -1   5   7      484.21      498.83     84.00 o 
   0   5   7      265.85      200.59     43.85 o 
   1   5   7     2132.51     2142.17     97.75 o 
   2   5   7      342.69      203.57     66.48 o 
   3   5   7     1188.74     1249.88    182.22 o 
   4   5   7       15.78      -23.48     76.84 o 
   5   5   7       24.55      -16.15     81.95 o 
   6   5   7       54.04      -63.88     94.68 o 
   7   5   7       62.60       70.80    126.94 o 
   8   5   7       71.35        2.28    141.36 o 
 -10   6   7        1.14        2.22     91.40 o 
  -9   6   7        0.18      -64.80     78.44 o 
  -8   6   7       41.10        3.18     74.88 o 
  -7   6   7      268.73      210.53     82.14 o 
  -6   6   7      263.42      236.80     77.06 o 
  -5   6   7      395.34      335.88    119.30 o 
  -4   6   7      497.49      457.14    120.07 o 
  -3   6   7     2565.39     2592.77    104.26 o 
  -2   6   7     1452.21     1433.62     81.73 o 
  -1   6   7       69.12       37.23     36.21 o 
   0   6   7      100.73       46.81     38.16 o 
   1   6   7     1577.08     1659.47     88.66 o 
   2   6   7      849.26      979.54    134.84 o 
   3   6   7      403.57      350.09     88.94 o 
   4   6   7       10.20        5.17     80.48 o 
   5   6   7       39.71      -20.27     98.53 o 
   6   6   7        1.78      -30.81    110.61 o 
   7   6   7        3.13       77.21    136.37 o 
 -11   7   7        0.83      -32.72    136.30 o 
 -10   7   7       39.79     -126.77    126.77 o 
  -9   7   7      328.38      547.82    185.73 o 
  -8   7   7       58.23      107.50     87.91 o 
  -7   7   7      571.92      442.99    102.77 o 
  -6   7   7        0.07      -57.75     57.75 o 
  -5   7   7     1274.99     1376.32    138.88 o 
  -4   7   7       16.79        4.34     49.79 o 
  -3   7   7      266.81      253.83     52.50 o 
  -2   7   7     1205.90     1219.18     82.70 o 
  -1   7   7       79.69       87.72     41.53 o 
   0   7   7      111.91      119.85     52.91 o 
   1   7   7       74.18       71.37     48.49 o 
   2   7   7        8.07       -7.81     62.02 o 
   3   7   7      830.46     1148.26    236.08 o 
   4   7   7      102.64      119.58     78.51 o 
   5   7   7       53.73       81.77    120.10 o 
   6   7   7       69.11       11.46    134.33 o 
   7   7   7        8.20     -109.77    156.90 o 
 -10   8   7        0.14     -100.16    143.96 o 
  -9   8   7       80.23       27.36    139.08 o 
  -8   8   7        9.18      -35.19    105.00 o 
  -7   8   7      356.16      380.39    149.49 o 
  -6   8   7     1859.44     1714.35    136.11 o 
  -5   8   7       35.15       19.51     61.18 o 
  -4   8   7        1.21      -44.32     54.63 o 
  -3   8   7     1556.82     1670.74    190.98 o 
  -2   8   7      622.48      607.45     91.60 o 
  -1   8   7      650.78      729.21     81.21 o 
   0   8   7      615.81      655.21     78.92 o 
   1   8   7      216.47      103.90     62.36 o 
   2   8   7      101.35       58.97     65.51 o 
   3   8   7      420.28      563.34    116.14 o 
   4   8   7       16.20       65.92     87.51 o 
   5   8   7       45.13       24.15    122.32 o 
   6   8   7      136.17      255.24    161.20 o 
 -10   9   7       16.11      -62.77    141.31 o 
  -9   9   7       20.84     -138.85    138.85 o 
  -8   9   7       88.37       15.28    127.68 o 
  -7   9   7       39.42       63.97    125.83 o 
  -6   9   7       23.36      125.15    116.15 o 
  -5   9   7      154.67       12.14    101.56 o 
  -4   9   7     1322.66     1455.93    219.91 o 
  -3   9   7       74.01       13.80     51.02 o 
  -2   9   7      135.90      150.53     93.98 o 
  -1   9   7      963.13     1077.16    103.16 o 
   0   9   7      526.20      451.92     85.63 o 
   1   9   7      335.96      305.61     73.54 o 
   2   9   7      683.92      541.47    141.58 o 
   3   9   7        6.56        2.02     78.95 o 
   4   9   7       16.91       20.84     94.38 o 
   5   9   7        4.52       38.31    106.71 o 
 -10  10   7        7.79      -14.48    171.06 o 
  -9  10   7       13.69      -53.55    141.36 o 
  -8  10   7       50.93       32.41    137.23 o 
  -7  10   7      103.07      207.17    158.31 o 
  -6  10   7       10.70       22.86    101.68 o 
  -5  10   7       10.18      -44.18    103.53 o 
  -4  10   7        4.47        0.80     90.71 o 
  -3  10   7       42.91      109.62    116.03 o 
  -2  10   7      368.17      364.06     90.75 o 
  -1  10   7        0.24      -53.30     53.30 o 
   0  10   7       43.74      -12.51     56.54 o 
   1  10   7      400.40      369.75    107.40 o 
   2  10   7      324.64      441.84    118.18 o 
   3  10   7       34.56       -9.13     94.10 o 
   4  10   7       34.90      -96.97     96.97 o 
   5  10   7       15.46     -124.68    124.68 o 
  -9  11   7       33.42       80.35    183.51 o 
  -8  11   7       77.96      159.36    166.32 o 
  -7  11   7       63.92       26.74    128.60 o 
  -6  11   7      108.63      111.53    130.39 o 
  -5  11   7       25.85      -90.25    127.88 o 
  -4  11   7      238.12      213.46    124.17 o 
  -3  11   7      194.24      161.26    130.45 o 
  -2  11   7      107.01      107.29     97.73 o 
  -1  11   7        1.35      -32.49     79.50 o 
   0  11   7       31.26      -42.64    121.46 o 
   1  11   7        0.74      -19.77     89.93 o 
   2  11   7       81.22       49.00    100.05 o 
   3  11   7       84.10       72.34    110.42 o 
   4  11   7        3.59       38.20    131.37 o 
  -8  12   7      107.55      -25.51    169.58 o 
  -7  12   7       95.41      -63.08    131.95 o 
  -6  12   7       39.56     -128.87    128.87 o 
  -5  12   7       52.23      139.14    147.58 o 
  -4  12   7      290.40      162.07    132.61 o 
  -3  12   7        6.75       21.57    129.28 o 
  -2  12   7       15.96      -23.29    122.44 o 
  -1  12   7        0.09        9.03     91.39 o 
   0  12   7       79.58       92.99    158.55 o 
   1  12   7       33.85      199.22    180.98 o 
   2  12   7       12.53      101.31    172.72 o 
   3  12   7        2.76      -81.44    197.55 o 
  -7  13   7        1.44        2.83    160.83 o 
  -6  13   7       37.21      233.24    167.67 o 
  -5  13   7        3.34      -80.94    120.43 o 
  -4  13   7      103.16       32.48    141.98 o 
  -3  13   7        1.02     -101.95    132.26 o 
  -2  13   7        3.68      -61.56    129.04 o 
  -1  13   7        4.98     -104.97    159.73 o 
   0  13   7       10.92      -53.73    168.16 o 
   1  13   7       63.30       30.57    185.48 o 
  -6  14   7      163.39      319.81    184.74 o 
  -5  14   7       28.79      140.93    172.60 o 
  -4  14   7        0.31        6.84    160.16 o 
  -3  14   7        0.68      -70.35    135.71 o 
   0 -14   8       20.40     -129.42    129.42 o 
   1 -14   8        0.13      -81.99    134.23 o 
   2 -14   8        5.77     -135.58    135.58 o 
   3 -14   8        1.78       68.16    152.82 o 
   4 -14   8       10.10      -79.90    139.90 o 
   5 -14   8       68.95      -39.93    140.62 o 
  -2 -13   8       10.17       87.07    178.21 o 
  -1 -13   8       22.36       98.90    156.71 o 
   0 -13   8       59.79      131.93    143.89 o 
   1 -13   8       67.45      -84.09    119.51 o 
   2 -13   8        0.08      -63.02    126.53 o 
   3 -13   8      277.14      282.47    164.28 o 
   4 -13   8       13.09      -50.96    132.92 o 
   5 -13   8      285.61      358.33    184.00 o 
   6 -13   8       82.79       44.06    168.53 o 
  -3 -12   8        2.79       46.90    173.90 o 
  -2 -12   8      644.50      257.70    177.53 o 
  -1 -12   8       82.53       25.32    116.59 o 
   0 -12   8        4.84      -80.51    109.46 o 
   1 -12   8        9.60        1.05    110.67 o 
   2 -12   8       41.80      159.97    131.44 o 
   3 -12   8        0.94      -49.85    111.84 o 
   4 -12   8       90.91       67.91    137.97 o 
   5 -12   8      113.37       48.81    141.48 o 
   6 -12   8       94.03      102.42    165.82 o 
   7 -12   8      114.43      162.00    194.30 o 
  -5 -11   8       25.07       12.26    195.28 o 
  -4 -11   8      200.10      233.98    199.59 o 
  -3 -11   8        0.41      -38.88    140.38 o 
  -2 -11   8       57.39      -38.51    133.59 o 
  -1 -11   8      177.94      -18.61    111.97 o 
   0 -11   8       25.66       26.37    107.90 o 
   1 -11   8       19.91       51.82    102.73 o 
   2 -11   8      116.09       22.06    108.70 o 
   3 -11   8       15.12      -78.97     91.79 o 
   4 -11   8       46.55       69.39    115.48 o 
   5 -11   8      815.52      617.55    202.73 o 
   6 -11   8      306.11      159.05    168.29 o 
   7 -11   8       29.34      114.55    161.51 o 
   8 -11   8       60.28      151.09    188.56 o 
  -6 -10   8        0.25      -16.14    143.28 o 
  -5 -10   8       22.98      -51.70    145.74 o 
  -4 -10   8       36.35      -20.15    136.37 o 
  -3 -10   8      351.51      340.71    173.96 o 
  -2 -10   8        1.92       62.60    136.61 o 
  -1 -10   8      175.39      197.93    122.38 o 
   0 -10   8        0.38      -53.86     86.89 o 
   1 -10   8      243.62      225.47    123.80 o 
   2 -10   8      250.67      246.30    127.43 o 
   3 -10   8        1.04       18.67    101.19 o 
   4 -10   8        4.01     -104.29    104.29 o 
   5 -10   8       70.10      193.12    143.33 o 
   6 -10   8       44.87       45.85    118.81 o 
   7 -10   8       14.61       22.68    158.62 o 
   8 -10   8        0.78      198.73    188.01 o 
  -6  -9   8       74.76       54.38    116.11 o 
  -5  -9   8      426.39      573.55    206.74 o 
  -4  -9   8       48.84      -11.61     80.42 o 
  -3  -9   8       50.80       30.04     83.30 o 
  -2  -9   8      205.12      131.93    121.34 o 
  -1  -9   8       10.10      -42.82     82.33 o 
   0  -9   8        1.14      -33.77     77.83 o 
   1  -9   8        0.87       48.07     75.98 o 
   2  -9   8      248.68      200.82    111.35 o 
   3  -9   8      440.16      281.05    134.15 o 
   4  -9   8      360.87      334.85    137.36 o 
   5  -9   8        7.06       16.52    118.43 o 
   6  -9   8       60.74     -104.60    116.61 o 
   7  -9   8       19.37       23.54    145.61 o 
   8  -9   8       46.12      -17.56    148.75 o 
   9  -9   8       71.78      -69.79    156.16 o 
  -7  -8   8      199.17      260.79    148.85 o 
  -6  -8   8        3.60      -44.08    102.09 o 
  -5  -8   8      315.96      408.59    120.79 o 
  -4  -8   8      134.42       41.14     90.43 o 
  -3  -8   8      238.02      213.74     87.95 o 
  -2  -8   8       35.70       27.94     69.00 o 
  -1  -8   8      405.82      464.31    135.41 o 
   0  -8   8      794.11      680.87    156.28 o 
   1  -8   8       91.69       42.95     83.32 o 
   2  -8   8        0.31      -75.52     75.52 o 
   3  -8   8      247.67      186.40    109.19 o 
   4  -8   8     1289.88     1316.47    240.12 o 
   5  -8   8       21.32      -32.60    102.60 o 
   6  -8   8       30.95     -101.76    101.76 o 
   7  -8   8       31.08      -21.26    127.74 o 
   8  -8   8       32.46       19.78    151.83 o 
   9  -8   8        4.69       -2.09    187.20 o 
  -8  -7   8        6.07        4.68    170.57 o 
  -7  -7   8      112.58      223.93    138.62 o 
  -6  -7   8       63.26      -65.00    101.51 o 
  -5  -7   8       99.28      153.32     92.14 o 
  -4  -7   8       67.85       76.19     76.50 o 
  -3  -7   8      788.55     1228.76    376.29 o 
  -2  -7   8      621.17      556.65     93.71 o 
  -1  -7   8     1152.07     1611.93    140.99 o 
   0  -7   8       62.38       87.49     53.16 o 
   1  -7   8      658.58     1098.06    320.63 o 
   2  -7   8      154.52      145.24    108.39 o 
   3  -7   8       16.16       20.46     89.78 o 
   4  -7   8      223.23       90.83    114.86 o 
   5  -7   8       27.14      -40.98     88.49 o 
   6  -7   8       44.62      -20.58     97.79 o 
   7  -7   8       34.82        6.96    135.87 o 
   8  -7   8      316.27      424.88    207.17 o 
   9  -7   8        0.05     -177.41    177.41 o 
  -8  -6   8       71.22      -35.80    144.44 o 
  -7  -6   8       56.11        2.30    103.41 o 
  -6  -6   8       26.85       44.83     91.19 o 
  -5  -6   8      320.10      422.75    131.75 o 
  -4  -6   8      291.43      293.69     85.79 o 
  -3  -6   8      239.66      295.88     84.80 o 
  -2  -6   8     1547.50     1692.05    113.85 o 
  -1  -6   8      465.28      398.73    173.87 o 
   0  -6   8      257.62      280.53    112.09 o 
   1  -6   8      156.26      144.39     64.09 o 
   2  -6   8      639.66      715.90     91.81 o 
   3  -6   8      293.25      397.09     75.33 o 
   4  -6   8       44.84      -18.42     73.45 o 
   5  -6   8      274.42      223.50    123.00 o 
   6  -6   8      432.43      584.11    184.12 o 
   7  -6   8       17.01      114.18    159.48 o 
   8  -6   8      225.30      386.80    228.80 o 
   9  -6   8       15.72     -128.56    277.51 o 
  -9  -5   8      203.67      146.60    193.80 o 
  -8  -5   8      117.11      -65.60    138.97 o 
  -7  -5   8      154.11      160.52    100.54 o 
  -6  -5   8     1154.48     1468.15    249.70 o 
  -5  -5   8      517.44      392.58     97.87 o 
  -4  -5   8      531.12      522.50    171.59 o 
  -3  -5   8       32.99        2.96     52.74 o 
  -2  -5   8      563.80      780.16    134.07 o 
  -1  -5   8     2504.61     2535.09    128.53 o 
   0  -5   8      722.68      968.71     99.06 o 
   1  -5   8      476.52      649.51    146.75 o 
   2  -5   8      956.78      964.33     80.58 o 
   3  -5   8       13.82       14.80     87.95 o 
   4  -5   8        0.85       17.38     49.63 o 
   5  -5   8       58.46      145.79     65.32 o 
   6  -5   8      244.36      198.87     80.84 o 
   7  -5   8      183.02      124.97    158.31 o 
   8  -5   8        9.86        7.21    207.79 o 
   9  -5   8        0.45      -14.30    417.55 o 
  -9  -4   8       10.69       14.73    155.22 o 
  -8  -4   8        0.15      -86.24    131.21 o 
  -7  -4   8      395.63      637.50    133.88 o 
  -6  -4   8       65.16       46.22     79.92 o 
  -5  -4   8        1.34       -3.29     76.12 o 
  -4  -4   8     1118.38     1114.63    126.07 o 
  -3  -4   8       34.88      -45.58     58.86 o 
  -2  -4   8      793.77      902.66    151.41 o 
  -1  -4   8     2129.11     2099.80    166.85 o 
   0  -4   8     6207.41     6165.45    227.56 o 
   1  -4   8       53.48        6.60     59.10 o 
   2  -4   8     2451.29     2293.13    117.79 o 
   3  -4   8       33.89       31.88     44.43 o 
   4  -4   8     2987.48     2665.37    139.52 o 
   5  -4   8      437.55      605.79    181.78 o 
   6  -4   8       24.39      -39.74     77.58 o 
   7  -4   8       39.58      -66.04     83.22 o 
   8  -4   8       19.48      -23.78    107.22 o 
  -9  -3   8        9.95      -82.05    148.89 o 
  -8  -3   8      268.52       81.34    130.27 o 
  -7  -3   8      187.33      173.15    122.69 o 
  -6  -3   8      539.81      661.72    113.01 o 
  -5  -3   8      340.03      379.13    118.38 o 
  -4  -3   8      947.08      966.71    111.33 o 
  -3  -3   8     3069.40     2950.63    145.15 o 
  -2  -3   8     5512.72     5639.24    216.78 o 
  -1  -3   8      151.16      168.27     71.02 o 
   0  -3   8     1309.70     1151.25     75.93 o 
   1  -3   8      452.86      508.93    175.24 o 
   2  -3   8      422.38      520.24    180.78 o 
   3  -3   8        5.56      -33.60     39.33 o 
   4  -3   8     2358.02     2009.23    150.43 o 
   5  -3   8      679.54     1147.99    159.36 o 
   6  -3   8       44.46       76.78     89.17 o 
   7  -3   8        2.74      -32.23     81.03 o 
   8  -3   8       19.60      -64.87     86.92 o 
   9  -3   8       59.06     -105.09    126.16 o 
  10  -3   8       49.99      -74.91    157.14 o 
 -10  -2   8      127.93      134.83    168.72 o 
  -9  -2   8       23.91      -51.21    146.41 o 
  -8  -2   8        0.15     -119.94    119.94 o 
  -7  -2   8        0.42      -63.08    102.01 o 
  -6  -2   8      304.21      234.37     75.37 o 
  -5  -2   8       73.75       95.48     60.03 o 
  -4  -2   8     1471.42     1403.35    105.79 o 
  -3  -2   8     1109.47     1128.53    221.21 o 
  -2  -2   8     2554.33     2497.65    119.46 o 
  -1  -2   8     6209.24     6509.51    231.08 o 
   0  -2   8      203.74      197.23     46.98 o 
   1  -2   8      746.52      954.63     90.95 o 
   2  -2   8     8175.49     8414.96    295.28 o 
   3  -2   8      155.39      163.98     63.28 o 
   4  -2   8     2293.71     2199.58    164.35 o 
   5  -2   8        0.25        4.07     66.62 o 
   6  -2   8      184.36      140.99     95.33 o 
   7  -2   8      136.70       93.91     91.82 o 
   8  -2   8        1.67      -90.43     90.43 o 
   9  -2   8       12.20      -49.79    123.18 o 
 -10  -1   8        7.44       64.34    179.57 o 
  -9  -1   8      353.10       91.32    145.12 o 
  -8  -1   8       24.55       96.07    127.80 o 
  -7  -1   8      554.32      401.46    148.45 o 
  -6  -1   8     1080.02     1441.51    142.32 o 
  -5  -1   8     1092.34     1092.15    146.81 o 
  -4  -1   8      326.80      351.82     49.29 o 
  -3  -1   8     2080.56     2293.66    110.95 o 
  -2  -1   8       85.82       74.24     37.21 o 
  -1  -1   8     5803.50     5523.92    199.42 o 
   0  -1   8     2165.89     2199.54    108.42 o 
   1  -1   8     2996.57     2814.72    176.12 o 
   2  -1   8     1123.94     1266.45    140.26 o 
   3  -1   8     1148.90     1397.72    158.62 o 
   4  -1   8        9.43       -1.54     63.65 o 
   5  -1   8      111.39       15.59     61.31 o 
   6  -1   8      145.34      195.47     96.31 o 
   7  -1   8        0.75      -72.57     72.57 o 
   8  -1   8        2.20      -76.51     98.31 o 
   9  -1   8        3.98      -74.97    127.39 o 
 -10   0   8       13.96     -111.31    142.36 o 
  -9   0   8      161.63      -26.12    144.01 o 
  -8   0   8     1275.89     1244.58    238.64 o 
  -7   0   8      343.51      721.16    173.84 o 
  -6   0   8     1406.41     1312.98    149.63 o 
  -5   0   8       16.53      -11.24     32.59 o 
  -4   0   8       22.76       36.11     29.08 o 
  -3   0   8      107.77      135.41     30.69 o 
  -2   0   8      244.41      157.49     38.45 o 
  -1   0   8     1131.70     1121.62     80.85 o 
   0   0   8     1330.02     1080.54     99.98 o 
   1   0   8     3173.48     2981.05    183.63 o 
   2   0   8      137.05       87.13     59.77 o 
   3   0   8       88.34       93.91     61.06 o 
   4   0   8     3759.80     3816.66    243.88 o 
   5   0   8      132.97      247.78     98.47 o 
   6   0   8     1125.31     1311.60    195.46 o 
   7   0   8      167.38      275.08    128.23 o 
   8   0   8       10.40      -91.11     91.11 o 
   9   0   8      153.20      262.81    155.72 o 
 -10   1   8        6.42     -113.47    153.45 o 
  -9   1   8       44.02      -68.19    112.73 o 
  -8   1   8      129.42       10.66    124.42 o 
  -7   1   8      478.14      617.32     97.79 o 
  -6   1   8      955.76     1226.84    158.62 o 
  -5   1   8       66.24       60.11     76.04 o 
  -4   1   8     1941.08     1855.18    174.45 o 
  -3   1   8      743.84      927.90    163.21 o 
  -2   1   8     4673.34     4768.97    140.47 o 
  -1   1   8     4102.10     4035.84    230.88 o 
   0   1   8     1728.17     1521.23    124.74 o 
   1   1   8    16187.78    15797.89    666.89 o 
   2   1   8      485.83      605.06    108.64 o 
   3   1   8      176.56      318.70     87.81 o 
   4   1   8      175.67       34.39     78.87 o 
   5   1   8        1.84       -6.84     64.95 o 
   6   1   8        5.18       14.24     83.32 o 
   7   1   8       95.61       71.79    113.88 o 
   8   1   8       57.02      123.68    129.16 o 
   9   1   8       82.54      -78.66    131.02 o 
 -11   2   8        1.28       15.71    167.30 o 
 -10   2   8      184.42      141.67    154.42 o 
  -9   2   8       74.72        4.56    135.38 o 
  -8   2   8      520.11      337.01    158.00 o 
  -7   2   8        5.47       24.76     55.85 o 
  -6   2   8      966.53     1543.13    291.56 o 
  -5   2   8     1094.93     1199.28    108.63 o 
  -4   2   8     1026.75     1264.94    257.92 o 
  -3   2   8     3691.68     3739.08    161.71 o 
  -2   2   8       80.62       66.46     28.43 o 
  -1   2   8      427.98      323.88     77.80 o 
   0   2   8      285.86      283.09     80.41 o 
   1   2   8        0.87       -6.78     41.35 o 
   2   2   8      717.29      927.21    137.31 o 
   3   2   8        5.44       77.58     72.28 o 
   4   2   8       91.67       83.38     76.72 o 
   5   2   8       29.51       32.04     73.33 o 
   6   2   8      199.51       68.03     93.66 o 
   7   2   8      186.67       84.61    113.75 o 
   8   2   8      118.04      212.10    146.91 o 
   9   2   8        7.24      -52.93    142.84 o 
 -11   3   8       30.40       37.71    169.89 o 
 -10   3   8       11.12      -19.53    124.48 o 
  -9   3   8        7.62      103.65    127.19 o 
  -8   3   8      778.20      868.94    126.99 o 
  -7   3   8       16.95       17.49     56.94 o 
  -6   3   8        2.84       11.95     75.21 o 
  -5   3   8       56.88      109.87     51.72 o 
  -4   3   8      306.81      253.91     64.70 o 
  -3   3   8      286.13      215.23     95.21 o 
  -2   3   8     2097.17     1929.28    105.96 o 
  -1   3   8    11767.87    11508.80    371.95 o 
   0   3   8       35.70       31.86     36.15 o 
   1   3   8      976.21     1112.51    144.89 o 
   2   3   8      809.72      733.17    130.72 o 
   3   3   8     3285.81     2967.37    214.99 o 
   4   3   8       27.25       44.73     81.46 o 
   5   3   8      219.42       76.66     93.05 o 
   6   3   8       44.76      -66.28     86.06 o 
   7   3   8       67.58       34.69    114.00 o 
   8   3   8       14.40        7.70    136.86 o 
 -11   4   8      183.80      258.69    192.45 o 
 -10   4   8      133.98      -39.38    131.87 o 
  -9   4   8       59.77       40.61     76.48 o 
  -8   4   8      765.64     1080.41    229.62 o 
  -7   4   8       53.27       68.80     70.06 o 
  -6   4   8       24.08      -46.39     68.72 o 
  -5   4   8      163.64      136.01     97.67 o 
  -4   4   8     1216.09     1184.44    136.05 o 
  -3   4   8     5761.90     5671.79    270.43 o 
  -2   4   8     1044.22     1180.64    106.66 o 
  -1   4   8     1286.51     1367.47    117.00 o 
   0   4   8      131.15       81.66     42.88 o 
   1   4   8      292.18      228.06     77.27 o 
   2   4   8      231.20      153.74     82.39 o 
   3   4   8       88.43      123.49     86.52 o 
   4   4   8      682.47      681.55    154.68 o 
   5   4   8       81.85       43.56     85.16 o 
   6   4   8      125.22      147.64    109.87 o 
   7   4   8      133.40       16.64    124.60 o 
   8   4   8        1.98      -39.01    133.96 o 
 -11   5   8        1.10     -133.98    141.25 o 
 -10   5   8      205.32      132.55    138.10 o 
  -9   5   8       47.66      -78.39     78.39 o 
  -8   5   8      108.59      -17.12     74.05 o 
  -7   5   8       15.18       12.41     98.40 o 
  -6   5   8      198.95      236.77     75.09 o 
  -5   5   8       38.65      -49.29     49.29 o 
  -4   5   8     2615.43     2488.86    138.55 o 
  -3   5   8      725.17      730.48     58.91 o 
  -2   5   8        0.07      -18.86     27.62 o 
  -1   5   8      876.00     1170.29    193.14 o 
   0   5   8        1.90       10.55     32.59 o 
   1   5   8     2095.64     1693.55    242.61 o 
   2   5   8      317.46      226.27     92.31 o 
   3   5   8        1.22        0.31     80.29 o 
   4   5   8        9.22      -13.62     82.95 o 
   5   5   8     1123.86     1080.54    200.82 o 
   6   5   8      166.09      189.18    131.31 o 
   7   5   8       52.29       58.66    133.84 o 
   8   5   8        0.01     -119.14    146.86 o 
 -10   6   8        7.70      -82.23     82.23 o 
  -9   6   8      438.08      634.28    214.06 o 
  -8   6   8       42.77      -25.38     76.76 o 
  -7   6   8       68.46       39.33     75.68 o 
  -6   6   8      136.67       54.29     66.42 o 
  -5   6   8      358.83      496.98    174.71 o 
  -4   6   8       46.62       58.39     61.16 o 
  -3   6   8        2.38        1.34     43.01 o 
  -2   6   8     1583.34     1564.31     80.44 o 
  -1   6   8     3441.78     3489.45    133.47 o 
   0   6   8      662.92      765.27     89.40 o 
   1   6   8       22.34       -5.18     42.71 o 
   2   6   8      454.18      537.65    101.47 o 
   3   6   8      185.51       91.51     89.84 o 
   4   6   8        6.21       16.76     91.14 o 
   5   6   8      101.81      -66.41     98.81 o 
   6   6   8       30.50      -53.30    124.42 o 
   7   6   8       47.80       63.84    143.89 o 
 -10   7   8       11.74      -73.74    136.32 o 
  -9   7   8        2.22      -49.85    118.13 o 
  -8   7   8       46.25       34.30     81.22 o 
  -7   7   8     1414.17     1478.97    160.37 o 
  -6   7   8       41.96       62.35     95.20 o 
  -5   7   8      539.84      557.08    101.94 o 
  -4   7   8      176.63       24.75     54.76 o 
  -3   7   8       40.58       12.30     50.54 o 
  -2   7   8       25.66       17.70     41.50 o 
  -1   7   8     1527.25     1561.60    101.95 o 
   0   7   8        1.18      -17.59     39.23 o 
   1   7   8        7.45      -27.92     41.23 o 
   2   7   8      141.12      168.59     79.32 o 
   3   7   8        4.21      -25.34     73.89 o 
   4   7   8      109.96       23.54     99.21 o 
   5   7   8        6.96      -33.22    112.27 o 
   6   7   8       11.55      -47.70    132.05 o 
 -10   8   8       93.51       26.80    134.15 o 
  -9   8   8        0.05       17.56    133.59 o 
  -8   8   8        2.27       77.15    120.41 o 
  -7   8   8      108.38      226.52    133.78 o 
  -6   8   8      514.43      490.78    104.34 o 
  -5   8   8     1837.06     1724.13    137.47 o 
  -4   8   8      191.45      128.70     64.14 o 
  -3   8   8      199.16      107.87     64.47 o 
  -2   8   8      199.54      197.82     84.55 o 
  -1   8   8      205.90      201.22     58.55 o 
   0   8   8      238.60      288.89     60.21 o 
   1   8   8      926.66     1068.67    103.73 o 
   2   8   8     1292.30     1561.70    238.55 o 
   3   8   8      415.68      426.46    111.25 o 
   4   8   8      224.43      270.66    110.05 o 
   5   8   8        0.07       78.26    128.67 o 
   6   8   8        5.73        0.86    143.21 o 
 -10   9   8       13.87     -109.16    161.02 o 
  -9   9   8       82.12       19.29    143.33 o 
  -8   9   8       16.63       83.75    153.50 o 
  -7   9   8       21.21       34.45    122.51 o 
  -6   9   8        0.24      -86.43     86.43 o 
  -5   9   8      226.62      126.63    109.32 o 
  -4   9   8        0.70       -4.98     68.79 o 
  -3   9   8      826.65      772.06    158.37 o 
  -2   9   8        0.98      -48.90     48.90 o 
  -1   9   8      137.11       64.28     57.96 o 
   0   9   8      131.86      114.04     58.72 o 
   1   9   8      280.41      438.00     82.24 o 
   2   9   8      446.91      369.15     99.12 o 
   3   9   8        4.29       25.31     91.63 o 
   4   9   8        3.55       19.85     97.08 o 
   5   9   8        0.82     -109.59    136.94 o 
  -9  10   8      200.99      178.09    180.68 o 
  -8  10   8       51.26       19.96    141.36 o 
  -7  10   8       60.53      -33.46    132.42 o 
  -6  10   8      159.95       22.68    115.11 o 
  -5  10   8      622.12      688.20    181.17 o 
  -4  10   8      109.81       56.75    120.35 o 
  -3  10   8        5.47       -4.07     96.87 o 
  -2  10   8      550.43      495.26    109.67 o 
  -1  10   8        5.07      -52.12     52.12 o 
   0  10   8       74.64       21.15     58.95 o 
   1  10   8      369.68      279.52     96.69 o 
   2  10   8       22.69       49.27     90.58 o 
   3  10   8       31.61       50.08     99.62 o 
   4  10   8      109.25      111.42    128.24 o 
  -9  11   8      371.71      288.33    211.67 o 
  -8  11   8       44.89      115.54    152.76 o 
  -7  11   8      177.09      191.21    167.12 o 
  -6  11   8       15.24       -4.00    124.11 o 
  -5  11   8       20.02      -59.16    120.97 o 
  -4  11   8      138.53      220.97    138.04 o 
  -3  11   8      238.42      128.23    128.23 o 
  -2  11   8        4.77      -90.55     95.36 o 
  -1  11   8       86.29      133.74     86.88 o 
   0  11   8       57.78       58.50     98.04 o 
   1  11   8       16.13       31.11     98.32 o 
   2  11   8       23.13      -43.62     92.65 o 
   3  11   8       19.24      -32.09    113.72 o 
  -8  12   8       60.20      -77.99    175.19 o 
  -7  12   8      156.92      189.30    171.12 o 
  -6  12   8       63.53      -77.92    138.29 o 
  -5  12   8        3.88      -67.14    129.92 o 
  -4  12   8        0.27     -121.91    121.91 o 
  -3  12   8       41.93      -14.61    115.78 o 
  -2  12   8      250.63      -43.32    115.23 o 
  -1  12   8       29.96      -21.28     90.86 o 
   0  12   8      188.39      157.82    163.42 o 
   1  12   8        4.56      138.59    171.80 o 
   2  12   8        6.67       11.16    173.28 o 
  -7  13   8      246.61      110.80    168.78 o 
  -6  13   8      314.66      517.80    199.72 o 
  -5  13   8       12.07     -141.37    141.37 o 
  -4  13   8       46.31      -93.26    153.57 o 
  -3  13   8        0.35      -21.01    144.20 o 
  -2  13   8        1.36      -35.93    145.30 o 
   0  13   8        4.48     -131.64    176.30 o 
   1  13   8       42.71        4.44    206.18 o 
  -5  14   8       80.98       14.11    186.47 o 
  -4  14   8       42.47      -70.78    160.35 o 
  -3  14   8        9.90      -80.33    155.54 o 
   1 -14   9       13.61       68.96    145.06 o 
   2 -14   9        2.41      -76.75    144.45 o 
   3 -14   9       63.53      -99.61    159.61 o 
   4 -14   9       22.80      -14.17    173.15 o 
  -2 -13   9       43.42       -4.74    155.84 o 
  -1 -13   9      148.14     -133.92    133.92 o 
   0 -13   9        4.76      -99.42    126.47 o 
   1 -13   9       58.06       65.63    135.93 o 
   2 -13   9        6.51      -48.38    137.36 o 
   3 -13   9       66.06      -99.73    133.67 o 
   4 -13   9      112.45       38.70    151.90 o 
   5 -13   9       74.38       10.23    154.61 o 
   6 -13   9        8.57     -108.66    153.02 o 
  -3 -12   9       14.08      -95.54    153.14 o 
  -2 -12   9      158.94        5.11    154.61 o 
  -1 -12   9        0.10     -100.53    118.83 o 
   0 -12   9      125.90       56.26    134.89 o 
   1 -12   9       80.94       42.39    129.84 o 
   2 -12   9       86.50      169.21    126.02 o 
   3 -12   9      112.44      -45.35    130.45 o 
   4 -12   9       56.36      161.08    135.44 o 
   5 -12   9       55.94      181.29    173.15 o 
   6 -12   9       24.02       -9.06    154.91 o 
   7 -12   9        5.72      -33.58    150.91 o 
  -4 -11   9       23.07      101.99    190.90 o 
  -3 -11   9       28.27     -141.13    141.13 o 
  -2 -11   9       38.48     -100.04    139.03 o 
  -1 -11   9       35.74      -95.23     95.23 o 
   0 -11   9       70.93      -32.48    118.13 o 
   1 -11   9        3.37      -15.53    102.73 o 
   2 -11   9        1.95      -80.82    107.25 o 
   3 -11   9        0.16      -98.99    101.03 o 
   4 -11   9       30.07      -42.21    114.74 o 
   5 -11   9      318.85      443.24    196.82 o 
   6 -11   9       20.05     -119.44    124.06 o 
   7 -11   9       23.27      -28.96    160.53 o 
  -5 -10   9        3.49       97.79    178.95 o 
  -4 -10   9        0.02     -142.61    143.90 o 
  -3 -10   9       64.86       84.67    127.80 o 
  -2 -10   9       70.04       81.46    130.02 o 
  -1 -10   9      116.29      -51.02     90.28 o 
   0 -10   9       78.84       40.48    115.66 o 
   1 -10   9       58.33       -1.36    102.60 o 
   2 -10   9      207.03      300.59    125.59 o 
   3 -10   9        1.77       31.06    124.29 o 
   4 -10   9       12.58        7.39    128.97 o 
   5 -10   9        0.59     -102.81    102.81 o 
   6 -10   9      260.97      149.31    146.60 o 
   7 -10   9      162.11      286.85    195.22 o 
   8 -10   9        8.63     -145.44    170.20 o 
  -6  -9   9        8.93      -75.82    118.70 o 
  -5  -9   9       13.57      -87.09     96.41 o 
  -4  -9   9       79.34      127.27    195.15 o 
  -3  -9   9      505.85      679.76    193.00 o 
  -2  -9   9      153.28      -27.42    119.36 o 
  -1  -9   9      943.98     1165.55    218.19 o 
   0  -9   9       23.07       19.29     86.46 o 
   1  -9   9       50.24       22.18     83.93 o 
   2  -9   9       80.82       14.79     84.49 o 
   3  -9   9      331.34      562.91    165.08 o 
   4  -9   9        2.56      -71.52     97.64 o 
   5  -9   9        0.02     -116.80    116.80 o 
   6  -9   9       31.79       -0.68    141.18 o 
   7  -9   9       20.00       48.56    142.78 o 
   8  -9   9       54.85       67.35    141.92 o 
  -7  -8   9       98.13      158.84    131.63 o 
  -6  -8   9       57.43      -46.44    102.17 o 
  -5  -8   9      150.19      171.41    106.55 o 
  -4  -8   9       38.77       68.51     84.24 o 
  -3  -8   9     1174.82     1521.21    172.41 o 
  -2  -8   9        3.67      -18.23     63.77 o 
  -1  -8   9      374.75      315.65     83.71 o 
   0  -8   9        7.87       54.10     84.92 o 
   1  -8   9      417.47      302.07    132.42 o 
   2  -8   9      721.04      612.02    157.94 o 
   3  -8   9       69.07       19.60     99.89 o 
   4  -8   9        6.78      -36.11    104.20 o 
   5  -8   9      633.73      513.98    189.36 o 
   6  -8   9      242.52      477.63    176.18 o 
   7  -8   9       20.07     -117.97    117.97 o 
   8  -8   9        0.10      -43.93    166.81 o 
   9  -8   9       10.22       79.30    205.63 o 
  -7  -7   9       21.96      -82.29    105.86 o 
  -6  -7   9        0.05      -59.03    144.96 o 
  -5  -7   9        9.97      -13.25     82.84 o 
  -4  -7   9      325.32      241.47    140.10 o 
  -3  -7   9       97.98       40.39     71.86 o 
  -2  -7   9       22.11       23.69     72.84 o 
  -1  -7   9     3331.86     3330.93    167.28 o 
   0  -7   9      357.07      305.49    104.51 o 
   1  -7   9      851.14      920.96    106.67 o 
   2  -7   9     1380.89     2083.95    271.35 o 
   3  -7   9        0.77      -81.74     81.74 o 
   4  -7   9      266.03      352.35    152.76 o 
   5  -7   9      685.59      588.55    169.89 o 
   6  -7   9       52.33       58.29    130.88 o 
   7  -7   9        0.56       75.24    148.63 o 
   8  -7   9        5.55       33.22    157.32 o 
   9  -7   9       29.97       61.25    263.55 o 
  -8  -6   9       36.45        6.41    154.79 o 
  -7  -6   9       48.33       16.64    111.81 o 
  -6  -6   9      203.59      296.81    108.67 o 
  -5  -6   9      484.50      718.78    131.08 o 
  -4  -6   9      208.78      206.90     79.93 o 
  -3  -6   9      734.04      829.15    123.57 o 
  -2  -6   9       44.77      -35.11     58.90 o 
  -1  -6   9      589.40      542.51     91.13 o 
   0  -6   9      620.91      654.49    101.18 o 
   1  -6   9      404.59      447.34     80.12 o 
   2  -6   9     3699.16     3568.63    166.04 o 
   3  -6   9      120.08      217.76    117.73 o 
   4  -6   9       91.05      -37.65     89.84 o 
   5  -6   9      150.72       26.06    105.31 o 
   6  -6   9       28.95       60.88    119.36 o 
   7  -6   9      550.55      582.02    209.33 o 
   8  -6   9        7.65      -95.17    184.25 o 
   9  -6   9        5.48       52.13    306.69 o 
  -9  -5   9      100.60      123.18    187.94 o 
  -8  -5   9      111.22      343.54    183.82 o 
  -7  -5   9       10.02        4.99    126.82 o 
  -6  -5   9      255.15      150.25     96.77 o 
  -5  -5   9      762.91     1000.79    138.59 o 
  -4  -5   9     1020.39      855.88    126.29 o 
  -3  -5   9      151.15      150.89    122.35 o 
  -2  -5   9       23.21       52.64     60.51 o 
  -1  -5   9      111.69       69.31     49.28 o 
   0  -5   9       10.36       18.27     45.70 o 
   1  -5   9      741.75      874.55    104.26 o 
   2  -5   9      774.69      949.23    111.90 o 
   3  -5   9     1458.57     1385.03    108.63 o 
   4  -5   9     2474.48     2244.72    131.47 o 
   5  -5   9       81.52       39.45     85.99 o 
   6  -5   9        0.87      -65.49     65.49 o 
   7  -5   9       61.16       74.87    158.80 o 
   8  -5   9       64.04      113.94    250.43 o 
   9  -5   9       10.53      -34.82    486.63 o 
  -9  -4   9        0.77      -60.02    138.96 o 
  -8  -4   9       52.13       46.03    137.36 o 
  -7  -4   9      534.44      752.39    206.98 o 
  -6  -4   9      115.56       29.84     70.88 o 
  -5  -4   9       28.90      -18.50     64.66 o 
  -4  -4   9      120.96       41.45     62.46 o 
  -3  -4   9     1304.58     1336.19    214.00 o 
  -2  -4   9     1095.97     1252.50    144.30 o 
  -1  -4   9      713.25      688.10    166.24 o 
   0  -4   9     1761.70     1531.00     95.07 o 
   1  -4   9      244.43      270.71     61.21 o 
   2  -4   9     1856.10     1666.93    103.27 o 
   3  -4   9       15.73        7.54     47.36 o 
   4  -4   9      669.91      711.47    100.32 o 
   5  -4   9      413.01      499.24    143.52 o 
   6  -4   9       12.33      -31.05     74.08 o 
   7  -4   9      123.01        5.05    107.59 o 
   8  -4   9       11.43      -78.91    118.70 o 
  -9  -3   9        9.58       42.58    161.94 o 
  -8  -3   9      175.29      116.46    141.36 o 
  -7  -3   9      728.38      836.29    205.13 o 
  -6  -3   9      166.67      203.68     88.52 o 
  -5  -3   9      721.49      891.78    114.10 o 
  -4  -3   9       71.69       90.28     56.96 o 
  -3  -3   9      613.25      699.50    134.35 o 
  -2  -3   9      862.79      970.63    101.60 o 
  -1  -3   9     4148.45     4010.20    171.86 o 
   0  -3   9     1021.65     1117.29    164.94 o 
   1  -3   9      131.84       60.78     43.10 o 
   2  -3   9      455.67      437.40    108.92 o 
   3  -3   9     2170.20     1983.89    117.42 o 
   4  -3   9      334.39      660.24    123.20 o 
   5  -3   9      784.82     1449.84    189.98 o 
   6  -3   9      476.80      511.89    143.76 o 
   7  -3   9      106.98       95.27    117.14 o 
   8  -3   9      179.76      363.01    148.01 o 
   9  -3   9       16.43      -65.11    145.56 o 
 -10  -2   9        0.99     -143.59    149.94 o 
  -9  -2   9      388.51      604.26    208.03 o 
  -8  -2   9      309.62      408.55    165.39 o 
  -7  -2   9      574.23      556.26    172.41 o 
  -6  -2   9      269.41      245.00    131.01 o 
  -5  -2   9      971.69     1334.80    133.64 o 
  -4  -2   9      713.40      855.86    100.25 o 
  -3  -2   9      525.88      563.10    231.41 o 
  -2  -2   9       45.14       -4.48     36.59 o 
  -1  -2   9       51.29       43.41     45.97 o 
   0  -2   9     1361.92     1303.99     84.94 o 
   1  -2   9      272.33      287.03     60.34 o 
   2  -2   9     2058.53     1955.78    112.62 o 
   3  -2   9      167.54      225.78     82.76 o 
   4  -2   9      660.80      758.74    139.16 o 
   5  -2   9      152.31      120.04     77.27 o 
   6  -2   9      813.95     1177.75    193.61 o 
   7  -2   9        0.27      -88.27     88.27 o 
   8  -2   9       63.34      100.07    116.96 o 
   9  -2   9        2.24      162.31    148.45 o 
 -10  -1   9        3.57      -43.44    164.28 o 
  -9  -1   9       11.16      -80.27    140.51 o 
  -8  -1   9        2.03      -20.46    109.99 o 
  -7  -1   9      231.05      306.08    140.62 o 
  -6  -1   9      207.67      250.62    114.61 o 
  -5  -1   9      119.41      146.15     45.02 o 
  -4  -1   9      454.76      386.26     67.73 o 
  -3  -1   9     2671.85     2666.90    144.64 o 
  -2  -1   9      191.97      172.18     47.52 o 
  -1  -1   9    11434.74    10760.66    349.79 o 
   0  -1   9     3405.97     3367.82    163.80 o 
   1  -1   9      197.34      222.25     56.41 o 
   2  -1   9      875.10     1008.53    134.10 o 
   3  -1   9      281.92      252.65     87.81 o 
   4  -1   9      661.85      795.70    141.56 o 
   5  -1   9      133.04       79.98     87.57 o 
   6  -1   9        0.65       86.21    100.01 o 
   7  -1   9       56.15      -73.86     95.67 o 
   8  -1   9      572.89      641.20    175.50 o 
   9  -1   9       11.19     -101.46    123.94 o 
 -10   0   9        2.64      -87.97    150.86 o 
  -9   0   9       13.85      -69.49    120.12 o 
  -8   0   9      116.14      138.59    128.79 o 
  -7   0   9     1133.83     1456.24    243.20 o 
  -6   0   9     1214.45     1410.37    404.32 o 
  -5   0   9      512.60      497.96     79.94 o 
  -4   0   9     1901.29     1693.10     75.56 o 
  -3   0   9      117.82      129.27     35.96 o 
  -2   0   9     1632.02     1860.80    169.65 o 
  -1   0   9     2549.53     2540.62    117.10 o 
   0   0   9       17.28       11.42     36.83 o 
   1   0   9     1087.85     1196.41    149.01 o 
   2   0   9     3899.62     3471.94    212.58 o 
   3   0   9        5.93      -36.85     53.18 o 
   4   0   9      484.59      562.05    123.55 o 
   5   0   9       52.73       40.55     86.83 o 
   6   0   9       64.06       62.91     97.18 o 
   7   0   9      373.88      371.95    141.92 o 
   8   0   9      294.53      282.29    145.86 o 
   9   0   9        6.44      -50.59    124.11 o 
 -10   1   9       61.82       52.13    149.43 o 
  -9   1   9       90.00      155.16    156.77 o 
  -8   1   9        1.62       39.93    122.69 o 
  -7   1   9      221.07      393.55    142.90 o 
  -6   1   9        3.26       39.51     50.71 o 
  -5   1   9       23.18      -40.28     40.28 o 
  -4   1   9     1361.44     1247.90     98.40 o 
  -3   1   9      379.34      394.91     57.57 o 
  -2   1   9      286.81      350.24     43.57 o 
  -1   1   9       37.49       18.86     35.02 o 
   0   1   9      322.90      304.23     85.84 o 
   1   1   9       74.27       38.27     50.90 o 
   2   1   9     1828.72     1766.28    144.39 o 
   3   1   9     2311.74     2076.81    168.11 o 
   4   1   9      538.04      744.20    149.81 o 
   5   1   9      227.60      245.87    115.11 o 
   6   1   9       23.42       12.45     98.10 o 
   7   1   9        2.17        0.12     95.76 o 
   8   1   9        3.53       45.10    120.66 o 
   9   1   9       32.96       38.88    135.07 o 
 -10   2   9       23.99      -59.34    144.44 o 
  -9   2   9        0.70       -2.22    133.84 o 
  -8   2   9      187.76      267.93    144.32 o 
  -7   2   9      847.09     1056.44    126.37 o 
  -6   2   9       53.53       66.34     77.92 o 
  -5   2   9      143.04      179.33     61.85 o 
  -4   2   9     4094.39     3920.77    176.64 o 
  -3   2   9       80.44       31.22     38.27 o 
  -2   2   9     2748.83     2673.25     95.11 o 
  -1   2   9      628.03      587.67     79.67 o 
   0   2   9      166.89      112.77     63.34 o 
   1   2   9      183.94      199.78     71.42 o 
   2   2   9       90.51       58.17     60.08 o 
   3   2   9      416.56      431.41    116.28 o 
   4   2   9      268.10      289.50    112.40 o 
   5   2   9      182.94       84.42     94.22 o 
   6   2   9      257.46      409.90    138.96 o 
   7   2   9      151.77       -7.82    113.20 o 
   8   2   9       26.32       96.31    118.62 o 
 -10   3   9      137.00      -55.89    142.84 o 
  -9   3   9        9.22     -121.97    121.97 o 
  -8   3   9     2075.22     2246.67    388.39 o 
  -7   3   9      154.92      158.78    113.11 o 
  -6   3   9      827.14      896.77    213.08 o 
  -5   3   9      600.16      691.38     96.14 o 
  -4   3   9     3279.18     3210.12    165.46 o 
  -3   3   9      127.57      117.72     71.23 o 
  -2   3   9       38.97       35.42     38.23 o 
  -1   3   9     1286.26     1423.71    118.65 o 
   0   3   9     1456.38     1262.38    120.80 o 
   1   3   9       11.98        5.67     52.32 o 
   2   3   9        3.84      -45.47     60.51 o 
   3   3   9      139.22       96.87     87.32 o 
   4   3   9      164.02      189.48    105.56 o 
   5   3   9      610.36      777.65    160.65 o 
   6   3   9        8.86      -25.45     95.39 o 
   7   3   9       18.67      -78.29    102.32 o 
   8   3   9       36.20      -68.50    116.06 o 
 -11   4   9        4.82      -38.27    166.01 o 
 -10   4   9       63.53      -60.08    164.59 o 
  -9   4   9        7.69       64.47     88.47 o 
  -8   4   9      328.76      247.47     93.14 o 
  -7   4   9      233.63      196.13    205.94 o 
  -6   4   9      699.33      829.87    148.37 o 
  -5   4   9        2.45      -30.48     48.88 o 
  -4   4   9       19.48        9.68     46.29 o 
  -3   4   9     1070.59     1142.00    112.45 o 
  -2   4   9     4867.00     4727.83    270.09 o 
  -1   4   9       45.55       66.85     46.31 o 
   0   4   9     1950.11     1768.11    108.27 o 
   1   4   9      458.89      690.73    129.61 o 
   2   4   9        3.65       -3.08     67.17 o 
   3   4   9      350.71      231.21    110.67 o 
   4   4   9      348.31      392.28    129.10 o 
   5   4   9       41.27       20.95    102.36 o 
   6   4   9        6.72     -101.39    101.39 o 
   7   4   9       72.72       75.18    120.78 o 
   8   4   9        0.31      147.52    134.76 o 
 -10   5   9        0.74     -147.97    147.97 o 
  -9   5   9      124.75       25.33     81.82 o 
  -8   5   9       98.20       -1.76     78.50 o 
  -7   5   9      272.70      284.12    136.37 o 
  -6   5   9      431.81      352.34     84.75 o 
  -5   5   9      720.44      853.51    113.81 o 
  -4   5   9      314.38      264.17     72.03 o 
  -3   5   9       69.68       73.45     47.24 o 
  -2   5   9     1114.77     1221.81    126.93 o 
  -1   5   9     2375.30     2236.62    126.70 o 
   0   5   9       20.22      -30.30     39.97 o 
   1   5   9      909.70      709.39    139.53 o 
   2   5   9      541.44      596.44    138.59 o 
   3   5   9       86.92       23.54     86.40 o 
   4   5   9       95.28       46.22     96.19 o 
   5   5   9       77.51      -24.83    101.80 o 
   6   5   9       22.89      -95.42    107.80 o 
   7   5   9      111.98      189.55    167.36 o 
 -10   6   9      157.21       42.01     95.44 o 
  -9   6   9        0.12      -85.22     85.22 o 
  -8   6   9      100.62       86.78     82.88 o 
  -7   6   9       86.05      -26.11    139.33 o 
  -6   6   9       28.05       33.60     65.17 o 
  -5   6   9      177.24       72.00     63.36 o 
  -4   6   9       27.41      -49.44     49.44 o 
  -3   6   9        1.57      -44.86     44.86 o 
  -2   6   9     1336.91     1343.73    165.37 o 
  -1   6   9       13.16       -0.47     37.54 o 
   0   6   9     1724.90     1753.22     91.82 o 
   1   6   9      481.44      547.00     94.59 o 
   2   6   9      540.86      647.24    150.06 o 
   3   6   9      129.49      130.76    101.68 o 
   4   6   9        2.19      -86.80     86.80 o 
   5   6   9       10.91      -61.13    116.83 o 
   6   6   9        1.52       -0.92    137.60 o 
   7   6   9       38.23       49.92    127.68 o 
 -10   7   9        1.34       53.67    134.52 o 
  -9   7   9       67.23       26.22     96.80 o 
  -8   7   9      190.22      119.13     92.41 o 
  -7   7   9       17.26      -42.10     73.63 o 
  -6   7   9     1379.30     1712.18    172.08 o 
  -5   7   9       43.45      -21.29     61.05 o 
  -4   7   9      572.93      575.77    103.48 o 
  -3   7   9     1412.78     1761.65    154.52 o 
  -2   7   9      137.96      135.64     59.13 o 
  -1   7   9      751.55      802.99     87.38 o 
   0   7   9      363.12      368.80     66.19 o 
   1   7   9     2400.92     2365.89    118.61 o 
   2   7   9     1012.74     1071.03    163.33 o 
   3   7   9      710.33     1009.27    205.50 o 
   4   7   9       47.02       42.46    134.70 o 
   5   7   9       35.90      -88.09    118.95 o 
   6   7   9       36.76      -15.16    136.61 o 
 -10   8   9      260.61      283.09    177.04 o 
  -9   8   9        5.00     -105.46    114.21 o 
  -8   8   9       45.32      -65.67    116.43 o 
  -7   8   9      526.83      566.96    126.59 o 
  -6   8   9        5.17       40.39     76.29 o 
  -5   8   9      352.85      329.05    195.68 o 
  -4   8   9        2.25       41.13     56.25 o 
  -3   8   9      920.18      886.79    118.50 o 
  -2   8   9       12.35      -25.86     51.25 o 
  -1   8   9        2.66      -47.66     47.66 o 
   0   8   9       25.73      -49.06     49.06 o 
   1   8   9      111.79       40.91     54.02 o 
   2   8   9     1215.60     1582.42    171.88 o 
   3   8   9      115.57      107.13     85.95 o 
   4   8   9       67.61        2.09    131.07 o 
   5   8   9       14.83      -16.52    150.54 o 
 -10   9   9      215.31      376.69    179.94 o 
  -9   9   9       20.22        7.39    153.62 o 
  -8   9   9        1.98     -115.50    115.50 o 
  -7   9   9        5.66       -5.48    122.32 o 
  -6   9   9      226.14      270.95    141.05 o 
  -5   9   9      153.54      192.39    122.69 o 
  -4   9   9      343.31      200.35     80.85 o 
  -3   9   9       62.82       36.01     66.89 o 
  -2   9   9      474.43      413.49     91.66 o 
  -1   9   9     1040.45     1222.39    122.72 o 
   0   9   9      122.23       18.51     55.81 o 
   1   9   9      429.72      395.22     83.75 o 
   2   9   9       46.22       33.78     92.61 o 
   3   9   9       35.17        9.47     99.89 o 
   4   9   9        7.75       41.72    132.24 o 
   5   9   9      166.76       58.23    164.04 o 
  -9  10   9      119.40      125.83    175.13 o 
  -8  10   9      101.90      289.13    164.59 o 
  -7  10   9       11.35      -72.94    114.89 o 
  -6  10   9      338.08      436.03    183.26 o 
  -5  10   9       54.17      260.97    147.28 o 
  -4  10   9       83.23      -68.93    102.50 o 
  -3  10   9      187.53      121.64    117.82 o 
  -2  10   9        9.08      -37.00     71.51 o 
  -1  10   9      204.96      230.30     76.61 o 
   0  10   9       26.59      -28.47     64.44 o 
   1  10   9       67.57      141.90     90.20 o 
   2  10   9       13.06       12.71     90.89 o 
   3  10   9       66.64       66.62    101.88 o 
   4  10   9       78.16      -32.87    115.52 o 
  -9  11   9        1.35     -140.14    176.06 o 
  -8  11   9       43.75      -21.81    163.17 o 
  -7  11   9        1.58       -3.14    129.22 o 
  -6  11   9      328.77      414.53    171.68 o 
  -5  11   9      118.07       55.21    139.88 o 
  -4  11   9       54.37      -94.19    110.02 o 
  -3  11   9      412.89      469.19    168.96 o 
  -2  11   9       10.64       90.28    103.46 o 
  -1  11   9       17.91     -101.21    104.72 o 
   0  11   9        0.46        2.84     94.72 o 
   1  11   9       98.37      154.28    100.62 o 
   2  11   9        0.78      -48.37    172.63 o 
   3  11   9       18.45     -112.38    112.38 o 
  -8  12   9       52.25      129.59    182.09 o 
  -7  12   9      108.37      159.54    164.47 o 
  -6  12   9       35.49      137.54    149.37 o 
  -5  12   9       24.21       -5.36    149.49 o 
  -4  12   9        1.66     -124.13    124.13 o 
  -3  12   9      121.32       37.59    145.74 o 
  -2  12   9      152.20      260.41    147.71 o 
  -1  12   9      162.55      354.26    152.20 o 
   0  12   9        2.44       23.97    153.74 o 
   1  12   9       99.77       29.27    178.09 o 
   2  12   9       38.70      445.46    240.63 o 
  -7  13   9        1.24       48.38    168.23 o 
  -6  13   9       35.65       -0.55    159.05 o 
  -5  13   9      214.95      153.19    172.60 o 
  -4  13   9       39.10      188.44    153.68 o 
  -3  13   9       30.14     -115.01    143.35 o 
  -2  13   9       47.04       54.47    135.13 o 
  -4  14   9        7.21       36.85    167.67 o 
  -3  14   9       44.33      -34.76    165.82 o 
  -1 -13  10        0.38       26.86    145.30 o 
   0 -13  10      126.19      -20.09    121.83 o 
   1 -13  10       36.82       74.75    162.19 o 
   2 -13  10       78.12       84.98    153.74 o 
   3 -13  10       70.08      153.62    169.77 o 
   4 -13  10      142.21      112.15    173.46 o 
   5 -13  10        0.36      152.76    183.02 o 
  -3 -12  10       81.81      207.60    182.22 o 
  -2 -12  10      338.23      297.38    181.97 o 
  -1 -12  10       74.56      -98.01    136.26 o 
   0 -12  10       35.87      -33.95    125.03 o 
   1 -12  10        6.10      -36.17    107.28 o 
   2 -12  10       54.78       24.46    118.37 o 
   3 -12  10       79.22       52.32    155.47 o 
   4 -12  10        8.05       63.10    140.93 o 
   5 -12  10      271.49      326.84    197.44 o 
   6 -12  10        1.66      -39.99    165.64 o 
  -4 -11  10        8.37      -66.59    172.67 o 
  -3 -11  10       20.71       30.32    156.21 o 
  -2 -11  10       32.65      -10.66    156.64 o 
  -1 -11  10       19.62      -56.01    124.05 o 
   0 -11  10       36.26       92.06    127.56 o 
   1 -11  10      301.34      258.01    140.87 o 
   2 -11  10       18.88      -23.17    112.40 o 
   3 -11  10       17.57      -63.82    105.28 o 
   4 -11  10       65.23       -5.30    136.24 o 
   5 -11  10        5.56       15.16    145.80 o 
   6 -11  10      299.18      385.44    195.22 o 
   7 -11  10       25.00     -126.47    153.94 o 
  -5 -10  10       16.02      -26.43    181.23 o 
  -4 -10  10       81.31       86.58    155.10 o 
  -3 -10  10       13.11       71.97    133.84 o 
  -2 -10  10      229.42      157.57    140.75 o 
  -1 -10  10      134.29      144.07    139.88 o 
   0 -10  10      211.24       16.02    118.56 o 
   1 -10  10       19.42       36.66    115.66 o 
   2 -10  10      110.95       66.18    121.34 o 
   3 -10  10       22.50      -17.44    114.37 o 
   4 -10  10       20.51       26.06    132.79 o 
   5 -10  10       84.67      180.80    150.54 o 
   6 -10  10       88.71       66.43    143.33 o 
   7 -10  10      181.84      261.03    196.27 o 
   8 -10  10       19.99      -37.71    192.02 o 
  -6  -9  10       37.36       10.44    119.76 o 
  -5  -9  10       34.57       15.19    107.83 o 
  -4  -9  10      381.64      369.74    123.13 o 
  -3  -9  10       92.66        7.27    148.08 o 
  -2  -9  10       50.00       42.46    101.49 o 
  -1  -9  10      135.39       44.67    116.09 o 
   0  -9  10       32.67      -27.42     92.37 o 
   1  -9  10      242.00      239.46    139.27 o 
   2  -9  10       41.24      -72.13     93.82 o 
   3  -9  10       76.74       89.17    122.63 o 
   4  -9  10      112.08      -86.92    107.74 o 
   5  -9  10       19.75      126.14    146.10 o 
   6  -9  10      132.37      -99.18    140.82 o 
   7  -9  10        2.43     -107.99    163.86 o 
   8  -9  10        3.72     -153.26    161.02 o 
  -7  -8  10       11.48      -99.36    144.58 o 
  -6  -8  10      189.90       84.93    111.08 o 
  -5  -8  10       21.02      -56.07    224.33 o 
  -4  -8  10        1.30      -34.61     89.69 o 
  -3  -8  10      383.65      278.46    101.82 o 
  -2  -8  10       17.83       -6.08     76.58 o 
  -1  -8  10        7.28      -23.97     85.53 o 
   0  -8  10      349.76      381.99    133.29 o 
   1  -8  10      185.80      121.27    103.10 o 
   2  -8  10      261.21      177.60    123.00 o 
   3  -8  10      131.22      193.31    113.44 o 
   4  -8  10       87.56      -87.04     95.36 o 
   5  -8  10      218.75      162.13    155.72 o 
   6  -8  10       53.63       25.94    127.37 o 
   7  -8  10      123.23       69.33    141.42 o 
   8  -8  10        8.86       68.16    186.10 o 
  -7  -7  10       53.30       33.58    163.98 o 
  -6  -7  10        1.42       -3.18     96.31 o 
  -5  -7  10      318.29      310.82    113.40 o 
  -4  -7  10        2.34      -40.43     75.17 o 
  -3  -7  10     1557.16     2015.90    241.48 o 
  -2  -7  10       33.74      -31.49     67.05 o 
  -1  -7  10     1402.80     1651.84    276.93 o 
   0  -7  10       57.89       22.65     58.01 o 
   1  -7  10      127.97      100.26     93.73 o 
   2  -7  10      137.85      227.50    117.45 o 
   3  -7  10     1783.60     2511.53    311.02 o 
   4  -7  10       66.53      154.24    121.21 o 
   5  -7  10      119.75      226.70    131.07 o 
   6  -7  10       29.86       11.90    131.38 o 
   7  -7  10        4.51       21.07    153.56 o 
   8  -7  10       14.11       14.73    176.12 o 
   9  -7  10       39.80      -37.22    277.73 o 
  -8  -6  10        5.02       69.08    176.49 o 
  -7  -6  10       59.97      -37.16    138.40 o 
  -6  -6  10      109.30       85.85     92.13 o 
  -5  -6  10        1.21       -3.01     82.04 o 
  -4  -6  10       81.91       57.15     93.45 o 
  -3  -6  10      134.21      172.34     77.03 o 
  -2  -6  10      246.40      335.39    126.11 o 
  -1  -6  10        9.49        1.60     51.32 o 
   0  -6  10       59.04       52.65     52.06 o 
   1  -6  10      412.53      470.40     87.53 o 
   2  -6  10      474.79      494.11     92.04 o 
   3  -6  10      171.25      221.98     75.40 o 
   4  -6  10       63.37        5.67     85.72 o 
   5  -6  10      520.76      563.84    173.22 o 
   6  -6  10      205.25      -26.68    119.98 o 
   7  -6  10      211.05        6.84    160.22 o 
   8  -6  10        4.51      -66.22    200.39 o 
   9  -6  10       14.57      -22.43    352.90 o 
  -8  -5  10      353.28      349.76    195.47 o 
  -7  -5  10       44.94      -13.31    142.59 o 
  -6  -5  10      189.00      164.06     92.29 o 
  -5  -5  10      348.23      321.92    108.59 o 
  -4  -5  10       56.86       20.81     68.62 o 
  -3  -5  10      299.75      173.11     75.07 o 
  -2  -5  10      999.18     1074.76    125.02 o 
  -1  -5  10      386.31      364.74     92.03 o 
   0  -5  10     1028.40     1162.45    115.97 o 
   1  -5  10      961.86     1213.47    117.54 o 
   2  -5  10      531.28      632.86     92.56 o 
   3  -5  10      105.79       73.83     58.20 o 
   4  -5  10      713.57      827.46    249.68 o 
   5  -5  10      775.85     1118.28    199.12 o 
   6  -5  10       43.60       69.82    136.61 o 
   7  -5  10      150.15      363.38    196.08 o 
   8  -5  10       30.17       -2.77    245.93 o 
   9  -5  10       55.65       46.53    538.26 o 
  -9  -4  10      202.55       38.51    184.00 o 
  -8  -4  10        0.18     -124.25    124.25 o 
  -7  -4  10       99.01      -56.20    122.14 o 
  -6  -4  10       12.57     -102.44    102.44 o 
  -5  -4  10       42.40       74.25     72.61 o 
  -4  -4  10       36.30       95.92     66.45 o 
  -3  -4  10      664.60      738.57    102.16 o 
  -2  -4  10     1075.34     1363.69    127.86 o 
  -1  -4  10      368.56      468.21     81.39 o 
   0  -4  10     1116.56     1230.87    117.56 o 
   1  -4  10       57.67       35.31     49.42 o 
   2  -4  10        0.59        4.12     46.62 o 
   3  -4  10      641.80      640.41    264.50 o 
   4  -4  10       47.08       30.58     59.71 o 
   5  -4  10       14.69       12.81     62.74 o 
   6  -4  10      850.12     1041.09    148.42 o 
   7  -4  10      209.37      287.47    141.36 o 
  -9  -3  10       17.57      -13.62    149.92 o 
  -8  -3  10        0.73       49.73    141.48 o 
  -7  -3  10        1.24      -74.78    124.00 o 
  -6  -3  10      100.44       35.86    101.99 o 
  -5  -3  10     1443.39     1762.35    162.93 o 
  -4  -3  10        8.76      -48.35     48.35 o 
  -3  -3  10      194.57      198.28     63.66 o 
  -2  -3  10      240.62      138.65    108.30 o 
  -1  -3  10     1801.73     1744.65    105.08 o 
   0  -3  10      431.38      625.88     83.16 o 
   1  -3  10      859.63     1129.48    109.72 o 
   2  -3  10      466.93      679.78    125.67 o 
   3  -3  10       31.06       -8.02     51.13 o 
   4  -3  10      998.43     1168.90    206.79 o 
   5  -3  10       11.62       15.04     75.42 o 
   6  -3  10     1221.98     1770.34    227.61 o 
   7  -3  10        3.76      -28.23    105.81 o 
   8  -3  10      121.31       88.00    142.16 o 
   9  -3  10        1.04       -2.09    158.18 o 
  -9  -2  10        1.57      -10.54    139.08 o 
  -8  -2  10       12.09      -10.54    131.25 o 
  -7  -2  10      629.41      702.00    184.19 o 
  -6  -2  10       14.83      102.36    107.78 o 
  -5  -2  10     2334.53     2279.35    207.35 o 
  -4  -2  10     1191.39     1298.56    229.28 o 
  -3  -2  10     1123.30     1161.46    225.71 o 
  -2  -2  10      715.21      776.76     91.71 o 
  -1  -2  10      269.25      363.68    140.71 o 
   0  -2  10     1122.17     1520.85    147.32 o 
   1  -2  10     1817.57     1691.67    129.36 o 
   2  -2  10       67.07       52.79     48.25 o 
   3  -2  10     1449.31     1674.62    183.88 o 
   4  -2  10      637.88     1014.50    154.25 o 
   5  -2  10      387.49      290.05    112.21 o 
   6  -2  10       39.49      -27.36     83.62 o 
   7  -2  10       82.36      -31.80    107.28 o 
   8  -2  10       97.98      -53.98    119.73 o 
   9  -2  10       33.94       97.05    156.09 o 
 -10  -1  10        0.28      -32.48    156.83 o 
  -9  -1  10      211.97      100.26    155.28 o 
  -8  -1  10       95.53      -29.46    111.90 o 
  -7  -1  10       68.53      -41.84    106.91 o 
  -6  -1  10      381.22      453.97    142.22 o 
  -5  -1  10      228.50      245.19    127.13 o 
  -4  -1  10       40.44        8.60     50.28 o 
  -3  -1  10     6501.97     6419.52    238.05 o 
  -2  -1  10     2005.48     1964.02    105.74 o 
  -1  -1  10      728.27      784.27     86.09 o 
   0  -1  10     1664.09     1562.08     95.72 o 
   1  -1  10     4633.84     4758.19    200.49 o 
   2  -1  10     2353.81     2060.73    158.44 o 
   3  -1  10     1441.85     1296.94    126.10 o 
   4  -1  10      454.05      469.19    116.40 o 
   5  -1  10       97.39      106.79     92.19 o 
   6  -1  10       56.47      -18.92     87.20 o 
   7  -1  10        1.68      -21.87     93.79 o 
   8  -1  10      257.27      205.57    148.51 o 
   9  -1  10        5.94        4.37    152.33 o 
 -10   0  10      144.09      360.73    201.75 o 
  -9   0  10      129.19       17.01    162.74 o 
  -8   0  10      146.57       76.04    126.32 o 
  -7   0  10      276.82      187.08    131.56 o 
  -6   0  10        1.32       -9.96     53.19 o 
  -5   0  10     2701.86     2507.14    178.83 o 
  -4   0  10      140.01      190.30     61.15 o 
  -3   0  10     1806.61     1678.11     91.69 o 
  -2   0  10      698.58      712.69     77.53 o 
  -1   0  10     4162.90     4254.04    266.12 o 
   0   0  10     1260.30     1250.21    112.66 o 
   1   0  10      741.41      945.20    141.93 o 
   2   0  10      966.26      848.00    134.04 o 
   3   0  10       44.34      -10.66     55.21 o 
   4   0  10       28.87      -29.95     61.62 o 
   5   0  10       27.06      -46.53     71.54 o 
   6   0  10       68.62       92.62    108.82 o 
   7   0  10      143.13       93.66    129.96 o 
   8   0  10       15.77       17.01    119.30 o 
   9   0  10        1.19       48.81    155.60 o 
 -10   1  10        1.38       20.70    151.09 o 
  -9   1  10      203.76      169.21    152.88 o 
  -8   1  10       56.87       31.12    133.10 o 
  -7   1  10      840.36      930.73    115.24 o 
  -6   1  10       41.73       48.62     87.22 o 
  -5   1  10       79.98       59.81     51.57 o 
  -4   1  10       26.28       73.94     67.82 o 
  -3   1  10     1906.35     1762.97     72.99 o 
  -2   1  10      118.69      137.41     36.66 o 
  -1   1  10       54.88       37.74     38.17 o 
   0   1  10      682.97      717.83    126.10 o 
   1   1  10     1165.74     1400.62    170.82 o 
   2   1  10      345.12      344.96     92.25 o 
   3   1  10     1753.54     1522.22    146.61 o 
   4   1  10     1617.13     1909.19    230.26 o 
   5   1  10      144.87      263.68    118.99 o 
   6   1  10      135.70      214.26    119.98 o 
   7   1  10       96.67      174.70    138.84 o 
   8   1  10       28.40     -105.03    114.33 o 
 -10   2  10       56.10     -140.57    140.57 o 
  -9   2  10      633.61     1380.72    266.61 o 
  -8   2  10       39.68       -8.01    128.36 o 
  -7   2  10     1642.13     1812.01    362.67 o 
  -6   2  10      314.97      433.87     88.92 o 
  -5   2  10      490.28      612.87    169.77 o 
  -4   2  10      392.85      496.14     79.85 o 
  -3   2  10      678.26      670.25     87.16 o 
  -2   2  10       49.68       48.39     32.55 o 
  -1   2  10     1833.20     1766.59    152.65 o 
   0   2  10     3416.32     3067.10    210.00 o 
   1   2  10       44.22       30.32     58.29 o 
   2   2  10      470.86      435.73    103.46 o 
   3   2  10        8.24      -28.84     70.00 o 
   4   2  10       78.08      -35.93     76.96 o 
   5   2  10       74.38        1.29     83.75 o 
   6   2  10        0.65        8.93    110.30 o 
   7   2  10        7.92      -89.75    114.27 o 
   8   2  10       33.53       90.65    141.36 o 
 -10   3  10        4.02     -158.19    158.19 o 
  -9   3  10       18.98       14.54    132.36 o 
  -8   3  10       85.69       57.80     78.67 o 
  -7   3  10     1605.01     2342.01    190.73 o 
  -6   3  10      287.44      251.16     76.93 o 
  -5   3  10      175.40      148.18     60.67 o 
  -4   3  10      117.36      145.22     59.91 o 
  -3   3  10      284.20      214.03     59.99 o 
  -2   3  10     2502.96     2505.43    244.83 o 
  -1   3  10     1289.53     1458.99    127.73 o 
   0   3  10     1202.43     1426.49    181.48 o 
   1   3  10      220.82      305.83     93.48 o 
   2   3  10     2034.17     1778.23    160.53 o 
   3   3  10      121.44      115.60     85.53 o 
   4   3  10       52.30       19.96     84.18 o 
   5   3  10        0.79      -58.42     90.15 o 
   6   3  10       82.70       67.79    112.21 o 
   7   3  10      181.88      250.74    160.59 o 
   8   3  10       93.83      387.84    172.35 o 
 -10   4  10       64.97      173.15    173.22 o 
  -9   4  10       61.51      116.40     88.59 o 
  -8   4  10       32.00      -68.46     68.46 o 
  -7   4  10       47.95      -25.79     60.35 o 
  -6   4  10     1390.61     1950.96    273.60 o 
  -5   4  10      281.83      259.55    182.71 o 
  -4   4  10     1156.80     1296.54    130.99 o 
  -3   4  10     1164.44     1388.65    184.46 o 
  -2   4  10      690.61      910.80    216.16 o 
  -1   4  10        5.33      -12.11     42.26 o 
   0   4  10      124.22      147.21     78.75 o 
   1   4  10       92.73       64.95     67.48 o 
   2   4  10     1993.85     1936.42    174.82 o 
   3   4  10       22.92      -36.85     72.41 o 
   4   4  10      227.04      243.40    117.08 o 
   5   4  10        1.31        2.77    109.87 o 
   6   4  10       23.06       48.50    115.91 o 
   7   4  10       16.26       -1.17    128.36 o 
 -10   5  10        0.06     -143.90    151.17 o 
  -9   5  10        1.73      -53.41     91.45 o 
  -8   5  10       12.75       25.00     73.22 o 
  -7   5  10      277.73      260.87     87.68 o 
  -6   5  10        3.34      -38.17     57.55 o 
  -5   5  10      745.33      836.34    157.24 o 
  -4   5  10      140.92      198.74     73.79 o 
  -3   5  10     1776.19     1801.05    134.01 o 
  -2   5  10      717.07      873.63    110.18 o 
  -1   5  10      570.46      675.19     97.05 o 
   0   5  10     1494.89     1695.67    146.87 o 
   1   5  10      355.21      264.48    101.99 o 
   2   5  10       15.81      -10.79     71.42 o 
   3   5  10        0.06        4.00     89.11 o 
   4   5  10        7.84      162.00    113.51 o 
   5   5  10       20.05      -68.19    114.82 o 
   6   5  10       24.58       37.71    130.94 o 
   7   5  10        0.40      151.96    156.83 o 
 -10   6  10       28.88      -19.65     91.70 o 
  -9   6  10       72.20       43.13     99.38 o 
  -8   6  10       17.15      -22.02     82.10 o 
  -7   6  10       31.51      -25.62     77.01 o 
  -6   6  10      392.88      407.59     96.73 o 
  -5   6  10      684.72      632.49    106.89 o 
  -4   6  10     1506.87     1676.82    158.54 o 
  -3   6  10      212.87      234.44     69.26 o 
  -2   6  10      127.08       95.22     58.56 o 
  -1   6  10       46.70        4.83     53.27 o 
   0   6  10      144.02      101.77     53.92 o 
   1   6  10      591.45      653.15    146.43 o 
   2   6  10      191.43       80.29     90.95 o 
   3   6  10       27.51        9.55     98.41 o 
   4   6  10      619.88      825.57    199.46 o 
   5   6  10      224.06      342.37    175.38 o 
   6   6  10      248.10      236.81    159.42 o 
 -10   7  10      219.18      249.88    171.37 o 
  -9   7  10       51.50      192.02    108.24 o 
  -8   7  10      194.80      109.51     93.11 o 
  -7   7  10      109.23        6.40     79.82 o 
  -6   7  10       13.79      -39.45     66.98 o 
  -5   7  10      179.48       76.79     70.70 o 
  -4   7  10       83.21        2.63     60.38 o 
  -3   7  10      243.70      188.85     71.05 o 
  -2   7  10      667.32      653.25    101.89 o 
  -1   7  10      712.28      852.95    121.58 o 
   0   7  10        7.61      -23.90     46.81 o 
   1   7  10     1954.26     2089.19    249.79 o 
   2   7  10      734.90     1092.86    197.49 o 
   3   7  10       60.35      130.21    121.77 o 
   4   7  10       64.56       16.76    121.89 o 
   5   7  10       20.02       19.41    134.09 o 
   6   7  10       79.57      140.44    162.62 o 
 -10   8  10       73.98       61.56    154.67 o 
  -9   8  10      278.39      445.64    182.58 o 
  -8   8  10      251.64       68.09    132.48 o 
  -7   8  10       11.52      -77.96     77.96 o 
  -6   8  10     1037.26     1256.19    324.45 o 
  -5   8  10       41.47       84.81     73.36 o 
  -4   8  10       62.05       19.80     92.79 o 
  -3   8  10       45.35      119.74     68.89 o 
  -2   8  10      519.43      678.89    111.10 o 
  -1   8  10      218.77      219.57     64.83 o 
   0   8  10      208.17      184.74     65.81 o 
   1   8  10       69.98       32.65     59.04 o 
   2   8  10        5.07      -41.24     75.22 o 
   3   8  10      242.96      304.66    159.85 o 
   4   8  10       48.60      111.29    139.94 o 
   5   8  10       39.73       27.23    143.58 o 
  -9   9  10       31.42     -102.93    136.88 o 
  -8   9  10      872.21     1327.00    263.22 o 
  -7   9  10      123.77      187.14    153.80 o 
  -6   9  10      189.14      130.58    132.85 o 
  -5   9  10       25.16       27.29     83.13 o 
  -4   9  10      240.14      201.44    186.80 o 
  -3   9  10       27.13       25.36     70.54 o 
  -2   9  10       11.82      -30.67     66.81 o 
  -1   9  10       62.01       49.85     68.19 o 
   0   9  10       58.05        6.52     61.72 o 
   1   9  10       91.38       95.41     77.98 o 
   2   9  10       70.46      -75.56     75.56 o 
   3   9  10      215.80       75.49    129.96 o 
   4   9  10        1.46       25.76    137.23 o 
  -9  10  10      192.62       68.34    170.57 o 
  -8  10  10      116.67      218.20    189.30 o 
  -7  10  10        2.59       17.99    136.43 o 
  -6  10  10        0.27       31.06    133.84 o 
  -5  10  10      103.21       93.48    113.94 o 
  -4  10  10      255.65      210.69    137.67 o 
  -3  10  10       17.80      -32.60     95.57 o 
  -2  10  10       13.19      -35.46     70.05 o 
  -1  10  10        0.33      -41.41     76.71 o 
   0  10  10       83.93       98.89     72.04 o 
   1  10  10      177.27      208.42     98.42 o 
   2  10  10        1.35       37.17     97.34 o 
   3  10  10        4.65      -85.89    103.79 o 
  -8  11  10        2.84      -43.01    156.28 o 
  -7  11  10       11.14     -144.27    144.27 o 
  -6  11  10       76.45      262.07    152.51 o 
  -5  11  10      280.72      205.44    151.71 o 
  -4  11  10      635.49      496.55    170.94 o 
  -3  11  10      161.99      -60.51    122.75 o 
  -2  11  10        0.34      -45.41    100.82 o 
  -1  11  10        8.11      141.67    136.12 o 
   0  11  10       34.44      -66.20     94.06 o 
   1  11  10        5.33      -16.25     97.03 o 
   2  11  10       17.31       22.75    110.33 o 
  -7  12  10      133.38      -75.65    150.06 o 
  -6  12  10        2.96      -36.17    151.65 o 
  -5  12  10       88.95       -2.28    143.21 o 
  -4  12  10        2.81     -109.09    121.60 o 
  -3  12  10        3.45      -38.39    136.61 o 
  -2  12  10       87.72       26.37    120.23 o 
  -1  12  10      171.33      269.04    155.91 o 
   1  12  10       42.96     -106.82    183.82 o 
  -6  13  10       11.24       61.99    171.61 o 
  -5  13  10        6.09       70.93    159.66 o 
  -4  13  10      116.84      330.35    172.11 o 
  -3  13  10      143.07      171.06    153.68 o 
  -2  13  10      166.82      164.71    159.79 o 
   0 -13  11        0.02       87.75    151.34 o 
   1 -13  11       49.95      -56.20    145.61 o 
   2 -13  11       36.74        1.54    155.10 o 
   3 -13  11       36.26        4.31    142.10 o 
   4 -13  11        8.76     -144.70    144.70 o 
  -2 -12  11       16.94      -76.63    140.70 o 
  -1 -12  11       58.93      147.77    172.35 o 
   0 -12  11        2.54       93.79    149.00 o 
   1 -12  11       33.06       -0.18    140.87 o 
   2 -12  11      104.10      100.88    167.06 o 
   3 -12  11        8.85      -45.54    142.29 o 
   4 -12  11       10.18      -61.13    148.45 o 
   5 -12  11      115.34       56.57    169.58 o 
   6 -12  11      176.76      237.55    200.09 o 
  -4 -11  11        1.15        7.95    204.09 o 
  -3 -11  11       12.20      -49.42    146.23 o 
  -2 -11  11       23.41       84.49    152.14 o 
  -1 -11  11       53.88     -109.59    109.59 o 
   0 -11  11      415.93      292.95    156.34 o 
   1 -11  11       13.25       94.71    123.92 o 
   2 -11  11        8.15       12.70    130.70 o 
   3 -11  11       39.42      -78.29    117.35 o 
   4 -11  11      101.66      104.02    157.45 o 
   5 -11  11        3.66       84.18    156.15 o 
   6 -11  11        6.40      -26.12    144.26 o 
  -5 -10  11       22.53     -119.57    191.89 o 
  -4 -10  11      104.14       47.76    167.86 o 
  -3 -10  11        3.51     -127.39    127.39 o 
  -2 -10  11       51.80       21.87    130.58 o 
  -1 -10  11      137.60      132.85    125.22 o 
   0 -10  11      125.59       70.37    118.13 o 
   1 -10  11      362.73      265.16    143.95 o 
   2 -10  11      134.43      160.71    131.56 o 
   3 -10  11      195.54      206.92    150.66 o 
   4 -10  11      152.29      160.46    149.86 o 
   5 -10  11       12.17      -56.75    136.49 o 
   6 -10  11       11.62        3.88    160.83 o 
   7 -10  11       47.48      -42.76    183.08 o 
  -6  -9  11        0.22      -19.03    127.97 o 
  -5  -9  11       24.49      -63.70    103.73 o 
  -4  -9  11       32.65      -12.39    165.33 o 
  -3  -9  11       28.41       -1.29    143.33 o 
  -2  -9  11        4.18       76.41    112.21 o 
  -1  -9  11      146.92       59.89    113.51 o 
   0  -9  11      222.58      272.98    132.18 o 
   1  -9  11      139.29      -21.75    106.05 o 
   2  -9  11      561.20      442.20    162.31 o 
   3  -9  11      160.41      238.23    153.62 o 
   4  -9  11      118.74        7.08    125.59 o 
   5  -9  11        1.67       82.82    141.42 o 
   6  -9  11       92.93      151.83    167.86 o 
   7  -9  11        5.42     -144.70    144.70 o 
   8  -9  11        3.57      156.28    202.12 o 
  -6  -8  11        6.36      -46.30    113.33 o 
  -5  -8  11        0.29        3.84     98.24 o 
  -4  -8  11      200.24      315.97    155.32 o 
  -3  -8  11       65.05      162.15     94.02 o 
  -2  -8  11     2514.80     2463.44    156.51 o 
  -1  -8  11       50.21      -26.31     95.33 o 
   0  -8  11        0.36      -40.48     85.72 o 
   1  -8  11      177.08      200.89    115.35 o 
   2  -8  11      203.16      358.15    141.67 o 
   3  -8  11       59.54      -45.97    109.44 o 
   4  -8  11       38.13        8.56    127.99 o 
   5  -8  11       20.79     -116.73    141.25 o 
   6  -8  11        1.85       76.59    148.26 o 
   7  -8  11       87.44      -11.03    143.83 o 
   8  -8  11       55.88     -149.32    188.81 o 
  -7  -7  11       77.39        4.80    175.13 o 
  -6  -7  11       31.08       37.59    145.92 o 
  -5  -7  11        0.11      -43.29     93.17 o 
  -4  -7  11      512.26      459.72    117.54 o 
  -3  -7  11       33.11       -6.84     79.24 o 
  -2  -7  11       70.26       24.55     67.71 o 
  -1  -7  11      396.23      373.91    130.27 o 
   0  -7  11       95.44       60.30     67.70 o 
   1  -7  11      328.01      206.80    115.23 o 
   2  -7  11       67.42      -35.93     93.29 o 
   3  -7  11        2.09      -44.12    108.58 o 
   4  -7  11      922.16     1077.40    239.01 o 
   5  -7  11      131.86      147.40    136.92 o 
   6  -7  11       23.67       34.57    139.14 o 
   7  -7  11       81.28      357.41    207.48 o 
   8  -7  11      104.97     -167.80    167.80 o 
  -8  -6  11       28.91      -51.33    167.61 o 
  -7  -6  11        0.58      -38.20    146.84 o 
  -6  -6  11       61.15       -8.13    134.58 o 
  -5  -6  11       16.84        8.44     90.93 o 
  -4  -6  11      170.30      205.81     92.43 o 
  -3  -6  11        1.17      -28.01     66.08 o 
  -2  -6  11     3430.34     3294.93    176.70 o 
  -1  -6  11       25.45      -25.51     62.93 o 
   0  -6  11      762.46      958.15    191.27 o 
   1  -6  11      436.69      430.75    212.44 o 
   2  -6  11      414.79      407.87    143.83 o 
   3  -6  11        2.21       32.29     62.89 o 
   4  -6  11       46.68      109.32    118.31 o 
   5  -6  11      360.71      468.70    176.67 o 
   6  -6  11      105.09       11.22    131.62 o 
   7  -6  11        0.02       -1.23    172.48 o 
   8  -6  11        3.81     -210.49    210.49 o 
  -8  -5  11       56.12     -142.24    142.24 o 
  -7  -5  11      158.17      271.38    169.21 o 
  -6  -5  11      484.17      629.50    186.71 o 
  -5  -5  11       31.36      -77.29     77.29 o 
  -4  -5  11        1.86      -44.14     66.29 o 
  -3  -5  11       20.34       39.79     64.32 o 
  -2  -5  11      904.50     1056.72    219.88 o 
  -1  -5  11       14.32       31.03     52.12 o 
   0  -5  11      167.22      128.77     88.15 o 
   1  -5  11       14.71      -30.04     49.66 o 
   2  -5  11        0.58      -15.61     52.78 o 
   3  -5  11        0.60      -49.77     53.29 o 
   4  -5  11       28.47       72.72     74.04 o 
   5  -5  11      244.27      203.04     91.69 o 
   6  -5  11      276.91      525.94    210.32 o 
   7  -5  11      261.65       -4.37    179.94 o 
   8  -5  11       15.69       14.79    265.41 o 
   9  -5  11       46.09      396.23    552.56 o 
  -9  -4  11        1.22       27.36    171.18 o 
  -8  -4  11       20.65      161.20    159.23 o 
  -7  -4  11       31.20      -16.82    127.68 o 
  -6  -4  11      670.54      390.62    172.17 o 
  -5  -4  11      116.12      204.34    124.05 o 
  -4  -4  11       61.52       62.64     64.54 o 
  -3  -4  11      263.78      134.15     61.46 o 
  -2  -4  11       24.51       15.68     62.76 o 
  -1  -4  11      132.68       90.64     60.83 o 
   0  -4  11       31.37      -43.75     43.75 o 
   1  -4  11       87.50       52.14     56.08 o 
   2  -4  11     1397.32     1909.94    286.04 o 
   3  -4  11      951.48     1136.37    255.89 o 
   4  -4  11      230.18      200.53     78.04 o 
   5  -4  11       28.49       64.89     70.91 o 
   6  -4  11      215.93      347.68    111.21 o 
   7  -4  11       98.25      108.90    113.89 o 
   8  -4  11        0.38     -317.24    374.96 o 
  -9  -3  11      160.70       78.20    169.52 o 
  -8  -3  11       59.97       87.69    146.47 o 
  -7  -3  11        1.50     -119.75    120.80 o 
  -6  -3  11       62.51      -66.28     99.49 o 
  -5  -3  11       25.09      -67.58     93.63 o 
  -4  -3  11     1068.40     1218.29    135.14 o 
  -3  -3  11      473.54      501.70    100.87 o 
  -2  -3  11     1004.09     1147.62    237.19 o 
  -1  -3  11     1091.34     1497.78    310.47 o 
   0  -3  11       99.55      140.48     56.04 o 
   1  -3  11      838.73     1149.13    119.36 o 
   2  -3  11      387.14      730.44    235.71 o 
   3  -3  11      504.18      572.91     94.80 o 
   4  -3  11      137.92      191.65     66.86 o 
   5  -3  11       80.01       46.90     84.55 o 
   6  -3  11      171.83      202.36    120.10 o 
   7  -3  11        1.57      -28.29    113.38 o 
   8  -3  11        4.31     -114.64    119.88 o 
   9  -3  11      122.43      -82.98    137.68 o 
  -9  -2  11       50.72     -126.04    141.07 o 
  -8  -2  11       89.97       52.81    139.51 o 
  -7  -2  11      161.99      -19.66    127.68 o 
  -6  -2  11     1184.69     1720.20    258.60 o 
  -5  -2  11        0.94       24.52     88.30 o 
  -4  -2  11     1487.41     1438.33    250.22 o 
  -3  -2  11     1561.25     1632.15    118.34 o 
  -2  -2  11      462.00      479.99    155.83 o 
  -1  -2  11     1116.95     1329.79    149.29 o 
   0  -2  11       25.91       -8.96     52.75 o 
   1  -2  11     1873.49     1668.93    108.41 o 
   2  -2  11     1020.94     1509.40    142.30 o 
   3  -2  11      520.28      625.99    127.27 o 
   4  -2  11     1017.75     1120.95    176.79 o 
   5  -2  11     1126.84     1166.72    184.43 o 
   6  -2  11       48.90      157.75    106.11 o 
   7  -2  11       54.32      -82.73    113.84 o 
   8  -2  11       41.14      -50.90    136.30 o 
 -10  -1  11      214.30      389.63    202.67 o 
  -9  -1  11      171.64      317.47    200.39 o 
  -8  -1  11       21.04     -121.97    121.97 o 
  -7  -1  11       49.26       54.90    120.41 o 
  -6  -1  11      138.64       61.99    101.92 o 
  -5  -1  11       19.44       41.59     86.95 o 
  -4  -1  11      157.35       48.50     81.89 o 
  -3  -1  11      899.98     1047.68    107.22 o 
  -2  -1  11     1239.20     1239.86    112.70 o 
  -1  -1  11     2240.86     1934.28    109.94 o 
   0  -1  11      100.46       28.44     46.96 o 
   1  -1  11     2060.91     1930.04    140.82 o 
   2  -1  11       17.45      -11.90     56.94 o 
   3  -1  11     1505.33     1653.67    195.46 o 
   4  -1  11        3.91      -39.31     64.58 o 
   5  -1  11      254.99      190.10    108.21 o 
   6  -1  11      106.88      -55.58     90.21 o 
   7  -1  11      131.70       85.90    119.73 o 
   8  -1  11        2.97     -108.91    122.52 o 
 -10   0  11        1.72       48.25    169.64 o 
  -9   0  11       73.30       54.10    148.63 o 
  -8   0  11       24.24       33.28    140.01 o 
  -7   0  11        1.11       -2.16    112.70 o 
  -6   0  11       51.63       46.85     59.48 o 
  -5   0  11      209.99      250.58     73.30 o 
  -4   0  11     1581.58     1693.45    237.81 o 
  -3   0  11       22.99       19.40     43.29 o 
  -2   0  11     1107.22     1033.71     81.99 o 
  -1   0  11      289.02      334.13     79.40 o 
   0   0  11      102.36       79.90     47.77 o 
   1   0  11       93.57       61.62     68.16 o 
   2   0  11      710.79     1145.10    162.44 o 
   3   0  11     1284.16     1626.38    201.19 o 
   4   0  11      107.67       68.40     88.00 o 
   5   0  11        0.34      -53.98     81.77 o 
   6   0  11       93.39       43.81    110.12 o 
   7   0  11      384.25      246.05    148.45 o 
   8   0  11       29.97     -109.71    129.18 o 
 -10   1  11       28.84      -79.03    163.98 o 
  -9   1  11       13.90      -55.77    153.99 o 
  -8   1  11      713.30      888.53    220.28 o 
  -7   1  11       78.30      145.54     75.78 o 
  -6   1  11      528.68      544.61     96.73 o 
  -5   1  11     1741.57     1493.86    134.60 o 
  -4   1  11      166.32      143.56     62.12 o 
  -3   1  11     1952.78     1953.59    119.39 o 
  -2   1  11      406.83      297.77     63.59 o 
  -1   1  11        1.43       -5.08     39.38 o 
   0   1  11      454.08      475.35    110.18 o 
   1   1  11      362.92      373.92     98.78 o 
   2   1  11      158.23      146.17     82.08 o 
   3   1  11       69.70       84.24     86.95 o 
   4   1  11      623.24      842.08    166.51 o 
   5   1  11       22.23      -31.86     92.37 o 
   6   1  11        0.50       -7.21     99.95 o 
   7   1  11      212.16      301.83    150.36 o 
   8   1  11        0.84     -117.84    133.12 o 
 -10   2  11        0.41     -147.78    147.78 o 
  -9   2  11      158.41      -32.11    153.25 o 
  -8   2  11       68.29       12.76    120.78 o 
  -7   2  11      600.88      579.44    107.18 o 
  -6   2  11        0.74      -24.99     54.36 o 
  -5   2  11      346.44      408.93     80.17 o 
  -4   2  11       96.51       64.97     53.20 o 
  -3   2  11      454.40      444.45     78.42 o 
  -2   2  11      138.45      138.93     39.65 o 
  -1   2  11      306.80      250.80     96.93 o 
   0   2  11     1827.51     1947.08    214.56 o 
   1   2  11      401.49      385.44    106.73 o 
   2   2  11      347.93      398.63    110.61 o 
   3   2  11      108.56      119.61     90.95 o 
   4   2  11      335.02      239.83    117.69 o 
   5   2  11      399.38      377.31    138.77 o 
   6   2  11       22.61      -59.40    107.65 o 
   7   2  11        0.13      -37.10    127.43 o 
   8   2  11       19.28       66.49    151.59 o 
 -10   3  11       16.64      -78.60    148.95 o 
  -9   3  11        0.67       72.28    153.93 o 
  -8   3  11      137.42      182.95     92.29 o 
  -7   3  11      106.99       21.21     65.18 o 
  -6   3  11       39.72       37.48     59.54 o 
  -5   3  11      767.72      773.84    190.01 o 
  -4   3  11     1138.36     1003.52    115.81 o 
  -3   3  11     1091.43     1467.26    137.59 o 
  -2   3  11        0.18        2.60     45.56 o 
  -1   3  11     1963.79     1895.07    118.89 o 
   0   3  11       34.15       -0.80     63.84 o 
   1   3  11      163.84      125.09     83.25 o 
   2   3  11      663.55      629.68    143.16 o 
   3   3  11      668.71      936.21    173.84 o 
   4   3  11      103.27       41.28     94.10 o 
   5   3  11       80.77       97.30    110.06 o 
   6   3  11      265.67      286.91    148.63 o 
   7   3  11       70.50      145.67    144.32 o 
 -10   4  11      141.91      229.67    170.94 o 
  -9   4  11      288.01      238.46    106.61 o 
  -8   4  11       19.10        9.70     78.21 o 
  -7   4  11      424.46      239.97     95.95 o 
  -6   4  11     1744.25     1902.92    269.41 o 
  -5   4  11     1123.69     1355.44    145.55 o 
  -4   4  11       26.23       -2.96     51.32 o 
  -3   4  11       37.01       -9.62     48.54 o 
  -2   4  11      333.68      253.46     70.12 o 
  -1   4  11       13.13      -37.34     46.79 o 
   0   4  11      177.62      199.47     93.11 o 
   1   4  11      178.58       56.63     83.44 o 
   2   4  11        1.41      -32.48     70.25 o 
   3   4  11      278.36      392.03    129.28 o 
   4   4  11      258.62      309.09    135.69 o 
   5   4  11       17.31       10.36    111.29 o 
   6   4  11       93.98       43.38    130.08 o 
   7   4  11       65.62       70.25    139.82 o 
 -10   5  11       68.36        4.25    162.25 o 
  -9   5  11        1.40      -54.69     85.23 o 
  -8   5  11        3.17      -50.94     76.63 o 
  -7   5  11       33.18       88.99     78.65 o 
  -6   5  11      346.50      255.30    129.87 o 
  -5   5  11       95.62       66.00     62.95 o 
  -4   5  11      370.84      437.48    112.12 o 
  -3   5  11      262.06      257.72     72.44 o 
  -2   5  11     1724.22     2102.06    336.06 o 
  -1   5  11     1858.28     1827.87    136.97 o 
   0   5  11     1272.69     1565.89    209.81 o 
   1   5  11        3.59      -14.85     70.80 o 
   2   5  11      221.15      244.70    109.62 o 
   3   5  11       87.46       -0.49     93.48 o 
   4   5  11      724.00     1125.02    219.55 o 
   5   5  11        2.15      -10.42    127.74 o 
   6   5  11       10.23      -38.76    136.55 o 
 -10   6  11        1.58       42.41    109.82 o 
  -9   6  11       38.48       70.44     98.30 o 
  -8   6  11      136.26       44.80    110.86 o 
  -7   6  11     1141.82     1409.38    170.40 o 
  -6   6  11     2549.74     2716.68    170.18 o 
  -5   6  11       30.75      -63.33     77.68 o 
  -4   6  11        4.96      -53.28     53.28 o 
  -3   6  11      878.97     1017.43    126.15 o 
  -2   6  11        1.92      -29.59     54.11 o 
  -1   6  11     1248.26     1460.73    144.56 o 
   0   6  11        3.99      -35.38     53.71 o 
   1   6  11       78.96       48.93     94.59 o 
   2   6  11       92.26      -18.18     87.75 o 
   3   6  11      180.16       95.88    111.84 o 
   4   6  11       92.47       74.87    117.51 o 
   5   6  11       40.56        3.94    125.59 o 
   6   6  11      156.50       44.55    147.64 o 
 -10   7  11        6.13        9.31    136.61 o 
  -9   7  11      180.61      266.82    196.32 o 
  -8   7  11      155.84      164.15    125.34 o 
  -7   7  11       28.33       27.93     80.67 o 
  -6   7  11        2.20       22.72     79.17 o 
  -5   7  11        7.65      -34.25     69.55 o 
  -4   7  11      168.78       73.61     81.09 o 
  -3   7  11       16.27       -5.81     60.12 o 
  -2   7  11      124.55       21.37     66.91 o 
  -1   7  11      519.80      504.99    108.64 o 
   0   7  11      416.26      382.50     93.80 o 
   1   7  11      478.92      295.84    120.10 o 
   2   7  11      760.31      948.90    195.52 o 
   3   7  11       59.25      -17.07    114.98 o 
   4   7  11       63.68      169.27    140.01 o 
   5   7  11       30.19      155.16    156.28 o 
  -9   8  11       64.33       -5.17    158.43 o 
  -8   8  11       29.39      100.01    139.82 o 
  -7   8  11       23.67      -10.68     87.19 o 
  -6   8  11        7.50       21.96     83.85 o 
  -5   8  11      325.48      367.82    101.24 o 
  -4   8  11      903.66     1222.65    150.84 o 
  -3   8  11        9.68      -24.49     75.22 o 
  -2   8  11       97.18      137.09     76.01 o 
  -1   8  11      377.83      269.93     88.13 o 
   0   8  11      424.85      372.09     85.14 o 
   1   8  11        1.08       37.10    102.91 o 
   2   8  11       49.32      -52.19    100.75 o 
   3   8  11      152.48      102.42    144.93 o 
   4   8  11        6.70        1.11    136.67 o 
   5   8  11        2.90      -55.09    155.47 o 
  -9   9  11        7.25      -31.74    153.62 o 
  -8   9  11      187.23      252.59    175.99 o 
  -7   9  11      428.04      557.86    182.34 o 
  -6   9  11      141.01       52.07    126.14 o 
  -5   9  11        1.00      -92.00    117.36 o 
  -4   9  11      214.58      138.01    107.65 o 
  -3   9  11        1.70      -14.86     72.97 o 
  -2   9  11       29.53       46.55     70.83 o 
  -1   9  11       25.78       -9.09     68.50 o 
   0   9  11      234.36      257.59    101.92 o 
   1   9  11        8.27       47.33     79.79 o 
   2   9  11      209.92       59.89    114.92 o 
   3   9  11        2.72      130.51    142.59 o 
   4   9  11       53.93     -128.13    147.47 o 
  -8  10  11       52.92       90.34    167.24 o 
  -7  10  11        1.66     -113.84    113.84 o 
  -6  10  11       79.94      149.55    150.05 o 
  -5  10  11      121.82      203.04    141.24 o 
  -4  10  11       91.20        1.17    116.28 o 
  -3  10  11        2.45       49.33     84.04 o 
  -2  10  11      934.37      884.66    136.06 o 
  -1  10  11      126.71       85.07     84.47 o 
   0  10  11      148.04      249.61    103.61 o 
   1  10  11       54.16      143.20    100.19 o 
   2  10  11       47.19      144.56    142.72 o 
   3  10  11       90.79       79.24    140.31 o 
  -8  11  11       14.50     -119.57    150.49 o 
  -7  11  11       14.69     -130.78    130.78 o 
  -6  11  11       41.67       24.83    140.31 o 
  -5  11  11        3.17      -32.54    134.76 o 
  -4  11  11       80.16        5.61    132.79 o 
  -3  11  11       12.04      -64.25    111.13 o 
  -2  11  11      214.71      159.29    135.75 o 
  -1  11  11      223.21      187.08    148.69 o 
   0  11  11        0.32       32.60    120.79 o 
   1  11  11       18.93       -2.59    129.84 o 
   2  11  11        1.85     -105.69    105.69 o 
  -7  12  11        0.20     -155.73    155.73 o 
  -6  12  11        3.06       29.52    145.80 o 
  -5  12  11       17.72      -83.59    138.91 o 
  -4  12  11        1.03      -77.68    133.37 o 
  -3  12  11        0.96       51.21    134.02 o 
  -2  12  11       43.94      -97.33    115.87 o 
  -1  12  11       22.56       23.41    136.61 o 
  -5  13  11        0.43      -26.37    159.17 o 
  -4  13  11       18.76     -103.30    132.81 o 
  -3  13  11        3.69     -146.67    146.67 o 
  -2  13  11       45.14      156.03    173.71 o 
   1 -13  12       25.21      -39.07    145.00 o 
   2 -13  12       44.54       25.51    149.12 o 
  -2 -12  12       70.33     -123.69    158.31 o 
  -1 -12  12       97.97      113.75    162.50 o 
   0 -12  12        4.92      -54.17    151.22 o 
   1 -12  12      177.66      250.12    171.55 o 
   2 -12  12       50.59      -16.33    147.21 o 
   3 -12  12      123.55     -140.08    140.08 o 
   4 -12  12       39.77      112.70    174.02 o 
   5 -12  12       27.02      -14.54    176.42 o 
  -3 -11  12       77.82     -114.52    169.46 o 
  -2 -11  12      228.56      307.18    155.04 o 
  -1 -11  12      111.33      -42.39    128.60 o 
   0 -11  12      123.29      276.68    158.18 o 
   1 -11  12      468.31      210.87    144.20 o 
   2 -11  12        1.57      -44.49    142.84 o 
   3 -11  12       81.82      221.96    168.04 o 
   4 -11  12      222.65      376.14    202.30 o 
   5 -11  12       30.94       24.52    170.75 o 
   6 -11  12       32.59     -168.48    168.48 o 
  -4 -10  12       42.86       43.26    166.07 o 
  -3 -10  12       70.75      120.90    178.70 o 
  -2 -10  12        6.19      -83.72    112.18 o 
  -1 -10  12        0.74     -100.16    121.42 o 
   0 -10  12      258.01       77.27    135.07 o 
   1 -10  12        8.33      -42.70    106.42 o 
   2 -10  12       43.79       50.04    130.39 o 
   3 -10  12       35.22     -112.79    112.79 o 
   4 -10  12       30.03      -56.26    138.40 o 
   5 -10  12       30.24      -95.73    135.52 o 
   6 -10  12       32.59      -52.50    146.97 o 
   7 -10  12       21.58      -12.76    192.57 o 
  -5  -9  12       30.29        3.34    117.18 o 
  -4  -9  12        5.31      -67.58    165.71 o 
  -3  -9  12      168.20      -33.46    149.00 o 
  -2  -9  12        8.99       54.23    137.48 o 
  -1  -9  12        0.35     -107.00    107.31 o 
   0  -9  12        0.96      -81.62     95.67 o 
   1  -9  12        0.35      -75.77     95.17 o 
   2  -9  12      546.93      491.74    173.40 o 
   3  -9  12      222.89      289.13    161.70 o 
   4  -9  12      253.23      709.39    224.41 o 
   5  -9  12      505.61      690.05    236.73 o 
   6  -9  12       74.76      154.85    175.56 o 
   7  -9  12       23.46        5.11    192.08 o 
  -6  -8  12        4.19     -152.59    152.59 o 
  -5  -8  12      111.66      167.81    268.58 o 
  -4  -8  12        1.09      -31.14     95.46 o 
  -3  -8  12       19.59       -3.85     86.72 o 
  -2  -8  12       44.94       22.98    116.22 o 
  -1  -8  12      180.19      119.92    122.44 o 
   0  -8  12       24.95       39.99    106.67 o 
   1  -8  12        9.63      -58.29    105.99 o 
   2  -8  12      110.06      105.13    119.06 o 
   3  -8  12        5.62      -31.92    119.06 o 
   4  -8  12      379.75      203.23    168.23 o 
   5  -8  12        2.00     -131.95    131.95 o 
   6  -8  12       21.75      -21.63    159.97 o 
   7  -8  12       11.09      -76.82    159.92 o 
   8  -8  12        9.08       31.49    210.56 o 
  -7  -7  12      196.08       70.74    191.58 o 
  -6  -7  12      199.56      409.47    202.43 o 
  -5  -7  12        2.04      -83.86     96.64 o 
  -4  -7  12       50.60       38.86     93.68 o 
  -3  -7  12      180.30      269.65    103.42 o 
  -2  -7  12       21.97       -8.23    110.10 o 
  -1  -7  12      218.54      263.14     86.30 o 
   0  -7  12      882.84     1000.55    132.01 o 
   1  -7  12       62.33       22.68     89.60 o 
   2  -7  12      355.43      234.10    122.88 o 
   3  -7  12       14.49     -101.76    101.76 o 
   4  -7  12      729.29     1088.18    242.77 o 
   5  -7  12      295.97      -39.13    116.15 o 
   6  -7  12        5.44      -29.70    135.38 o 
   7  -7  12        1.47      -55.95    170.75 o 
   8  -7  12      185.86      269.84    258.99 o 
  -7  -6  12       57.25      161.14    159.79 o 
  -6  -6  12       82.12       17.38    129.65 o 
  -5  -6  12       10.69       75.36    141.24 o 
  -4  -6  12       32.92      -92.95     92.95 o 
  -3  -6  12      343.87      339.17     98.64 o 
  -2  -6  12      780.51     1072.16    183.51 o 
  -1  -6  12      294.94      312.30     85.04 o 
   0  -6  12       45.66      231.43     80.65 o 
   1  -6  12      119.38       77.03     63.83 o 
   2  -6  12      121.96      142.40     79.31 o 
   3  -6  12      158.12      167.92    147.64 o 
   4  -6  12        0.15      -90.80     96.77 o 
   5  -6  12      141.09      139.51    140.50 o 
   6  -6  12       83.42       61.06    156.89 o 
   7  -6  12       23.08      -66.96    184.06 o 
   8  -6  12        1.88      -91.11    244.99 o 
  -8  -5  12       28.17      -83.59    169.89 o 
  -7  -5  12       15.28       53.30    142.53 o 
  -6  -5  12        0.29       10.36    123.18 o 
  -5  -5  12      151.92      182.95    132.42 o 
  -4  -5  12        2.57       62.64     76.29 o 
  -3  -5  12      328.47      509.71    103.21 o 
  -2  -5  12      344.29      311.91    100.07 o 
  -1  -5  12       61.44       18.24    105.30 o 
   0  -5  12      200.27      234.49     82.22 o 
   1  -5  12       36.82       11.39     60.24 o 
   2  -5  12      117.58       38.50     67.22 o 
   3  -5  12      314.90      270.93     90.17 o 
   4  -5  12       64.67      190.16     83.49 o 
   5  -5  12        1.73      133.10    128.60 o 
   6  -5  12      139.78      -26.99    161.63 o 
   7  -5  12       25.59     -105.21    202.79 o 
   8  -5  12        2.18      -66.04    255.70 o 
  -8  -4  12        0.41      144.69    172.48 o 
  -7  -4  12        1.25        9.55    149.86 o 
  -6  -4  12      108.51      -52.44    127.19 o 
  -5  -4  12       25.02      120.60    119.06 o 
  -4  -4  12      739.80      833.26    128.54 o 
  -3  -4  12     1144.00     1668.69    153.61 o 
  -2  -4  12     1101.09     1247.39    132.83 o 
  -1  -4  12      318.41      292.81    263.09 o 
   0  -4  12      667.37      537.87    113.31 o 
   1  -4  12      538.05      600.76    124.39 o 
   2  -4  12       36.76       61.78     65.24 o 
   3  -4  12      152.33      119.68     74.65 o 
   4  -4  12        4.30       21.39     65.39 o 
   5  -4  12      172.45      254.41     97.73 o 
   6  -4  12       16.96      -34.43     91.43 o 
   7  -4  12      196.42      230.33    130.12 o 
   8  -4  12       10.72      -82.79    403.36 o 
  -9  -3  12       76.82      244.51    191.76 o 
  -8  -3  12      123.30      181.60    162.50 o 
  -7  -3  12        0.14       70.93    144.63 o 
  -6  -3  12       37.35      -14.98    114.31 o 
  -5  -3  12      422.78      498.02    157.45 o 
  -4  -3  12      318.26      353.09    132.05 o 
  -3  -3  12      260.81      271.47     80.53 o 
  -2  -3  12     1366.66     1469.31    139.67 o 
  -1  -3  12     1823.10     1859.14    138.88 o 
   0  -3  12        7.77       21.68     53.96 o 
   1  -3  12        3.65      -25.26     52.04 o 
   2  -3  12      278.63      389.88     84.21 o 
   3  -3  12      180.68      266.02     82.19 o 
   4  -3  12      263.67      288.30     88.25 o 
   5  -3  12      466.23      469.11    115.02 o 
   6  -3  12       21.80      -43.13     97.73 o 
   7  -3  12       30.75        6.28    120.04 o 
   8  -3  12       15.49       22.18    163.17 o 
  -9  -2  12       72.56       34.51    183.14 o 
  -8  -2  12      568.10      559.09    206.43 o 
  -7  -2  12        2.06      -33.15    122.07 o 
  -6  -2  12      705.08      751.65    204.58 o 
  -5  -2  12        0.31      -93.26     93.26 o 
  -4  -2  12       52.43       44.49     90.58 o 
  -3  -2  12      396.33      664.58    118.55 o 
  -2  -2  12     2515.58     2213.98    176.73 o 
  -1  -2  12     2111.05     1907.40    114.90 o 
   0  -2  12     1927.38     1658.92    108.72 o 
   1  -2  12      207.62      259.03     76.41 o 
   2  -2  12      205.22      226.13     75.13 o 
   3  -2  12      402.63      402.71    149.55 o 
   4  -2  12       47.71        6.34     76.66 o 
   5  -2  12      602.41      583.06    160.03 o 
   6  -2  12      136.21      388.52    140.44 o 
   7  -2  12      105.22      212.78    135.07 o 
   8  -2  12      154.34      135.13    164.96 o 
  -9  -1  12        4.99      118.74    157.82 o 
  -8  -1  12       40.57      178.40    145.06 o 
  -7  -1  12       66.61        1.17    124.29 o 
  -6  -1  12       57.13       71.73    108.76 o 
  -5  -1  12     2372.13     2502.72    300.30 o 
  -4  -1  12     1082.61     1290.17    200.57 o 
  -3  -1  12     1223.82     1883.01    239.50 o 
  -2  -1  12      104.09       11.99     49.39 o 
  -1  -1  12      268.26      208.65     63.80 o 
   0  -1  12      518.25      632.74    261.17 o 
   1  -1  12        1.66      -17.13     50.07 o 
   2  -1  12      301.10      346.62    110.86 o 
   3  -1  12      552.03      282.53    104.51 o 
   4  -1  12      250.38      123.37     91.69 o 
   5  -1  12        1.29       42.82     92.31 o 
   6  -1  12       21.14       22.68    102.48 o 
   7  -1  12      653.09      784.61    198.60 o 
   8  -1  12        6.97     -142.79    146.30 o 
  -9   0  12       41.91     -102.50    151.41 o 
  -8   0  12      192.60       20.89    141.30 o 
  -7   0  12      365.62      307.06    150.36 o 
  -6   0  12      540.15      653.23    168.25 o 
  -5   0  12        4.66      -10.97     52.85 o 
  -4   0  12     2303.39     1998.27    191.02 o 
  -3   0  12      388.98      350.81    120.84 o 
  -2   0  12     1116.38     1075.13    178.06 o 
  -1   0  12       69.03       51.83     45.57 o 
   0   0  12     1119.01     1271.56    127.43 o 
   1   0  12      316.89      307.31    100.13 o 
   2   0  12     1550.67     2047.92    226.51 o 
   3   0  12     1476.02     2087.28    234.58 o 
   4   0  12      236.62      305.27    118.93 o 
   5   0  12      243.72      150.29    113.38 o 
   6   0  12        6.00        8.87    108.21 o 
   7   0  12       39.50      173.78    137.97 o 
   8   0  12        1.01      -94.13    123.88 o 
 -10   1  12       89.50       87.26    182.15 o 
  -9   1  12       20.24       30.44    171.00 o 
  -8   1  12      264.09      319.01    161.76 o 
  -7   1  12      131.00      126.59     79.60 o 
  -6   1  12        1.26      -34.90     53.17 o 
  -5   1  12      115.12      141.22     81.68 o 
  -4   1  12      305.95      263.33     72.49 o 
  -3   1  12     1052.78     1038.96    171.00 o 
  -2   1  12      836.99     1219.94    183.76 o 
  -1   1  12       59.23       50.62     49.01 o 
   0   1  12      751.17      895.61    154.80 o 
   1   1  12        3.45       12.70     62.30 o 
   2   1  12       17.72       25.76     74.38 o 
   3   1  12      435.71      534.20    135.38 o 
   4   1  12       48.94       61.74     89.84 o 
   5   1  12      390.50      269.90    126.32 o 
   6   1  12       23.34      -33.34    112.15 o 
   7   1  12       32.79      -27.92    133.53 o 
   8   1  12        0.60       19.41    141.61 o 
 -10   2  12      118.65       24.28    182.77 o 
  -9   2  12       13.27      -35.68    150.66 o 
  -8   2  12       13.32       59.96    127.86 o 
  -7   2  12      191.42      203.99     81.57 o 
  -6   2  12      166.73      235.94    202.64 o 
  -5   2  12      479.52      562.02    206.16 o 
  -4   2  12       26.54      -25.98     47.84 o 
  -3   2  12        1.51       -4.33     49.47 o 
  -2   2  12      599.45      713.52    142.11 o 
  -1   2  12     1781.91     2124.49    237.10 o 
   0   2  12      769.30      827.18    160.84 o 
   1   2  12       16.86      -23.78     64.34 o 
   2   2  12      226.07       53.61     78.63 o 
   3   2  12      991.00     1841.56    233.34 o 
   4   2  12       59.13        6.41     93.79 o 
   5   2  12       41.50       36.42    108.27 o 
   6   2  12      189.23      183.76    149.62 o 
   7   2  12       78.08       37.84    137.67 o 
 -10   3  12        0.50       50.84    176.92 o 
  -9   3  12       20.23       17.69    149.43 o 
  -8   3  12      188.16       13.51     80.54 o 
  -7   3  12        6.93      -47.08     63.84 o 
  -6   3  12      339.90      449.09     93.36 o 
  -5   3  12      215.54      206.41     72.07 o 
  -4   3  12        2.73        3.09     53.95 o 
  -3   3  12       70.70       33.32     80.66 o 
  -2   3  12       59.08       83.52     56.54 o 
  -1   3  12     3260.11     2674.27    214.68 o 
   0   3  12      150.86      168.41     89.41 o 
   1   3  12      206.12      156.03     93.91 o 
   2   3  12      102.37      163.73     90.89 o 
   3   3  12        2.55      -47.70     80.54 o 
   4   3  12        8.98       60.39    100.82 o 
   5   3  12       58.93      100.50    119.92 o 
   6   3  12      153.39      181.60    141.67 o 
   7   3  12       62.21      288.08    161.51 o 
 -10   4  12        8.35      -38.88    156.89 o 
  -9   4  12      120.16       18.67    149.00 o 
  -8   4  12      360.41      422.52    144.23 o 
  -7   4  12      178.68      197.29     90.89 o 
  -6   4  12      968.11      977.79    134.40 o 
  -5   4  12     2846.24     2710.81    163.26 o 
  -4   4  12      160.96       69.84     82.82 o 
  -3   4  12       11.66       15.80     58.10 o 
  -2   4  12        1.17       15.46     48.02 o 
  -1   4  12     1322.13     1413.32    243.42 o 
   0   4  12       50.15       47.45     75.61 o 
   1   4  12      696.64      843.68    160.16 o 
   2   4  12       22.39      131.93     94.53 o 
   3   4  12       12.45       29.46     95.70 o 
   4   4  12       10.58       33.40    105.93 o 
   5   4  12      210.38      166.19    128.11 o 
   6   4  12      153.08      218.02    157.82 o 
   7   4  12       88.53       72.28    145.86 o 
 -10   5  12       29.66       23.72    188.56 o 
  -9   5  12       21.15       40.23    115.71 o 
  -8   5  12      246.33      179.06     93.80 o 
  -7   5  12      214.14       66.80     79.43 o 
  -6   5  12       97.80       43.90     72.85 o 
  -5   5  12      252.22      130.50     90.80 o 
  -4   5  12       69.20       32.26     63.34 o 
  -3   5  12     1928.67     2012.06    152.99 o 
  -2   5  12       61.48        4.76     72.82 o 
  -1   5  12      195.31      166.16     67.97 o 
   0   5  12       91.62       21.44     84.79 o 
   1   5  12     2161.12     2619.39    283.79 o 
   2   5  12       21.59      -38.76     81.21 o 
   3   5  12       46.30      100.88    105.31 o 
   4   5  12        0.10      -69.42    110.39 o 
   5   5  12        1.03     -106.94    113.22 o 
   6   5  12       53.74      159.11    165.33 o 
 -10   6  12       12.68      -86.88    103.66 o 
  -9   6  12       24.14       -1.48     92.38 o 
  -8   6  12        0.08      -24.36     84.15 o 
  -7   6  12       20.07       34.48     85.97 o 
  -6   6  12     1394.88     1442.31    166.54 o 
  -5   6  12     2458.72     2263.54    154.48 o 
  -4   6  12      160.19      122.55     74.60 o 
  -3   6  12      298.03      250.50     80.30 o 
  -2   6  12       25.55       18.48     57.35 o 
  -1   6  12       17.74      -44.92     56.52 o 
   0   6  12       74.54      163.24    108.64 o 
   1   6  12        3.62      -48.81     82.20 o 
   2   6  12       18.68      -57.12     84.49 o 
   3   6  12       16.69      -55.09     94.59 o 
   4   6  12        0.40      -33.15    115.97 o 
   5   6  12      147.03       35.00    150.05 o 
  -9   7  12      177.79      201.11    116.53 o 
  -8   7  12      167.34      180.66    121.12 o 
  -7   7  12       17.07       13.21     85.41 o 
  -6   7  12      188.46      218.54     99.82 o 
  -5   7  12      376.92      312.68    106.21 o 
  -4   7  12      154.17      149.34     77.38 o 
  -3   7  12        0.57      -44.04     55.62 o 
  -2   7  12       70.83       24.53     65.95 o 
  -1   7  12       81.95        6.37     74.18 o 
   0   7  12      251.66      257.65    106.20 o 
   1   7  12        1.03       -9.18     96.62 o 
   2   7  12       16.55       82.64    119.67 o 
   3   7  12       63.93      358.76    151.53 o 
   4   7  12      103.68      134.27    149.43 o 
   5   7  12       22.20      -18.42    151.53 o 
  -9   8  12       65.41      -78.60    138.48 o 
  -8   8  12      120.91      -46.90    130.21 o 
  -7   8  12       29.47       35.30    116.11 o 
  -6   8  12       59.31       56.32     93.14 o 
  -5   8  12       77.28       39.34     81.50 o 
  -4   8  12        0.22       26.37     73.38 o 
  -3   8  12      641.49      631.65    111.34 o 
  -2   8  12       40.11       15.65     71.54 o 
  -1   8  12      200.00      131.89     80.33 o 
   0   8  12        0.77       -3.01     73.48 o 
   1   8  12       15.03      -70.90    101.52 o 
   2   8  12        0.40       52.63    122.57 o 
   3   8  12        7.52      -22.92    126.20 o 
   4   8  12       20.04      -26.31    142.41 o 
  -9   9  12      128.21      101.19    187.08 o 
  -8   9  12       37.37     -134.10    134.10 o 
  -7   9  12      398.17      262.63    176.73 o 
  -6   9  12        4.91       36.48    110.36 o 
  -5   9  12       34.91      -37.11     76.27 o 
  -4   9  12      148.21      110.25     94.22 o 
  -3   9  12      159.62      152.54    162.40 o 
  -2   9  12      291.31      291.91     99.70 o 
  -1   9  12        0.53      -71.51     71.51 o 
   0   9  12      261.82      185.47     91.98 o 
   1   9  12      451.56      495.93    169.52 o 
   2   9  12      311.94      323.95    153.37 o 
   3   9  12        0.96      -71.46    149.81 o 
  -8  10  12        4.67     -115.87    149.14 o 
  -7  10  12       72.96      158.37    159.29 o 
  -6  10  12      398.11      203.60    159.42 o 
  -5  10  12        9.07      -40.05    114.86 o 
  -4  10  12      147.67      214.69    152.51 o 
  -3  10  12      140.63       34.60     91.78 o 
  -2  10  12       30.42       16.80     88.28 o 
  -1  10  12      148.23       89.60     94.12 o 
   0  10  12      142.56       76.52     90.71 o 
   1  10  12       45.08      -32.35    142.35 o 
   2  10  12       80.28      195.22    144.87 o 
  -7  11  12      258.44      276.43    190.22 o 
  -6  11  12       16.67       16.58    149.25 o 
  -5  11  12      110.18      231.82    157.57 o 
  -4  11  12        0.79      -72.13    133.86 o 
  -3  11  12       14.55        3.08    127.19 o 
  -2  11  12        2.04      -50.53    114.74 o 
  -1  11  12       58.84        4.62    151.22 o 
   0  11  12      444.51      474.20    135.76 o 
   1  11  12       17.97      -82.67    144.45 o 
  -6  12  12      167.84      258.62    190.10 o 
  -5  12  12       39.72       70.62    154.11 o 
  -4  12  12       51.21       -7.95    131.87 o 
  -3  12  12        0.27      -37.65    142.96 o 
  -2  12  12       60.83     -135.83    137.99 o 
  -1  12  12       30.97       33.28    152.14 o 
  -1 -12  13       27.69      -10.23    170.50 o 
   0 -12  13        0.46     -147.47    166.45 o 
   1 -12  13       63.57       43.26    176.92 o 
   2 -12  13       17.92       -6.90    150.79 o 
   3 -12  13       12.12       24.40    182.15 o 
   4 -12  13        0.50       11.77    172.11 o 
  -2 -11  13       23.52      -44.24    144.26 o 
  -1 -11  13      102.89      180.86    175.99 o 
   0 -11  13       78.81      157.75    155.34 o 
   1 -11  13      165.50      179.01    157.82 o 
   2 -11  13       52.79       98.96    159.48 o 
   3 -11  13      153.22      120.84    150.79 o 
   4 -11  13        1.82      116.22    168.04 o 
   5 -11  13       94.95       83.25    195.65 o 
  -4 -10  13      102.26      -75.40    175.69 o 
  -3 -10  13        4.99      119.92    170.81 o 
  -2 -10  13      123.47       57.86    142.22 o 
  -1 -10  13      272.04       70.00    152.70 o 
   0 -10  13       97.76      162.68    127.19 o 
   1 -10  13        7.86      -71.58    130.29 o 
   2 -10  13       24.88       38.70    134.46 o 
   3 -10  13      258.18      253.76    178.33 o 
   4 -10  13       20.01      -15.90    166.75 o 
   5 -10  13       42.92       -7.21    163.48 o 
   6 -10  13        8.73      -66.65    176.30 o 
  -4  -9  13       62.91       74.99    156.15 o 
  -3  -9  13        6.63     -107.86    140.02 o 
  -2  -9  13      176.84      181.72    134.46 o 
  -1  -9  13        0.51       16.21    114.18 o 
   0  -9  13        1.74       35.37    125.71 o 
   1  -9  13       24.53      -30.69    111.84 o 
   2  -9  13        2.51     -117.16    117.16 o 
   3  -9  13       10.39      -15.16    152.26 o 
   4  -9  13        9.70       22.74    150.66 o 
   5  -9  13       13.97     -131.95    148.33 o 
   6  -9  13        3.53       -7.82    182.58 o 
   7  -9  13       53.08      -31.80    180.68 o 
  -6  -8  13       16.83      -10.54    174.08 o 
  -5  -8  13        6.14      -70.47    156.90 o 
  -4  -8  13        7.47      -28.19     93.22 o 
  -3  -8  13       90.35      130.03     96.60 o 
  -2  -8  13       94.61       81.21    123.49 o 
  -1  -8  13       81.47      130.88    118.99 o 
   0  -8  13      868.59      753.62    188.87 o 
   1  -8  13      226.53      110.98    131.87 o 
   2  -8  13      100.42       80.48    133.16 o 
   3  -8  13        1.04      -31.98    124.29 o 
   4  -8  13      113.52      227.20    169.15 o 
   5  -8  13       13.27     -119.38    145.81 o 
   6  -8  13       99.30     -140.26    159.79 o 
   7  -8  13        7.85       11.96    193.93 o 
  -6  -7  13       26.75      -13.07    150.66 o 
  -5  -7  13      194.93      302.81    171.18 o 
  -4  -7  13        0.42      -67.29     93.02 o 
  -3  -7  13      864.15      988.99    156.87 o 
  -2  -7  13      136.08      137.60     86.02 o 
  -1  -7  13      531.61      580.64    185.23 o 
   0  -7  13       38.00      148.14    119.24 o 
   1  -7  13        0.75      -48.93    100.19 o 
   2  -7  13       21.56       46.77    115.29 o 
   3  -7  13       74.10       61.80    135.56 o 
   4  -7  13       23.84     -134.29    138.54 o 
   5  -7  13        8.51      134.09    142.96 o 
   6  -7  13       53.85      -56.08    146.66 o 
   7  -7  13       69.78       62.79    193.31 o 
  -7  -6  13        0.06      -30.63    183.82 o 
  -6  -6  13      196.43      123.55    174.82 o 
  -5  -6  13       73.13       69.88    140.81 o 
  -4  -6  13      161.08      267.62    133.29 o 
  -3  -6  13      123.15      -28.69    130.21 o 
  -2  -6  13       76.43      -14.71     69.22 o 
  -1  -6  13     1673.52     1922.79    182.31 o 
   0  -6  13      350.52      512.70    116.85 o 
   1  -6  13       22.61      -20.79     71.37 o 
   2  -6  13       17.89       63.37     79.12 o 
   3  -6  13       87.62      -44.73    125.59 o 
   4  -6  13      110.36      172.11    142.47 o 
   5  -6  13       22.46       28.23    143.09 o 
   6  -6  13      345.66      364.31    201.44 o 
   7  -6  13       33.65     -174.64    174.64 o 
   8  -6  13       55.92      105.13    271.63 o 
  -7  -5  13       30.50      -82.36    155.30 o 
  -6  -5  13        1.40      -32.66    140.56 o 
  -5  -5  13        0.44     -116.24    116.24 o 
  -4  -5  13       91.74      108.52    113.88 o 
  -3  -5  13      713.94      810.01    272.09 o 
  -2  -5  13       45.84      -59.43     59.43 o 
  -1  -5  13      604.84      753.41    233.97 o 
   0  -5  13     3855.73     3394.20    179.14 o 
   1  -5  13        1.87      -30.85     61.35 o 
   2  -5  13      820.73     1205.37    170.20 o 
   3  -5  13      447.82      614.04    135.97 o 
   4  -5  13       94.42      155.10     85.33 o 
   5  -5  13       29.78      -58.23    134.09 o 
   6  -5  13        0.11       77.21    168.78 o 
   7  -5  13       56.89      145.98    257.76 o 
   8  -5  13       65.08     -190.53    328.21 o 
  -8  -4  13        0.67      146.91    178.52 o 
  -7  -4  13       53.21      -53.73    141.36 o 
  -6  -4  13      141.74       52.44    132.98 o 
  -5  -4  13       50.80       38.88    122.20 o 
  -4  -4  13      177.25      245.07    139.94 o 
  -3  -4  13      453.66      635.14    108.42 o 
  -2  -4  13      298.59      254.95     82.65 o 
  -1  -4  13      212.39      267.18     81.68 o 
   0  -4  13      127.91      252.83     75.86 o 
   1  -4  13      235.58      212.99     87.75 o 
   2  -4  13      216.96      104.34     73.47 o 
   3  -4  13       50.85       19.10     69.36 o 
   4  -4  13      430.55      366.85    102.80 o 
   5  -4  13       64.09      109.33     99.39 o 
   6  -4  13      485.39      686.40    144.97 o 
   7  -4  13        2.55     -203.16    235.19 o 
   8  -4  13       34.29     -164.17    386.30 o 
  -8  -3  13      331.05      183.20    179.01 o 
  -7  -3  13      217.69      251.79    160.46 o 
  -6  -3  13       18.50       88.06    130.82 o 
  -5  -3  13       69.36      185.91    121.70 o 
  -4  -3  13       42.05      178.33    107.16 o 
  -3  -3  13      102.76      113.20    106.61 o 
  -2  -3  13       17.65       -6.51     61.92 o 
  -1  -3  13     1528.97     1678.98    153.44 o 
   0  -3  13        0.54        9.68     59.58 o 
   1  -3  13      240.27      222.78    139.14 o 
   2  -3  13     1805.06     2455.55    198.19 o 
   3  -3  13      443.79      616.87    116.90 o 
   4  -3  13       14.59      -12.76     72.16 o 
   5  -3  13       64.20       23.12     84.78 o 
   6  -3  13       20.10       -7.82    103.90 o 
   7  -3  13      173.52       64.89    146.47 o 
   8  -3  13       40.39       84.12    164.34 o 
  -9  -2  13       15.19      -69.49    163.98 o 
  -8  -2  13        9.18     -131.76    131.76 o 
  -7  -2  13        3.15     -116.98    119.26 o 
  -6  -2  13      139.86      111.23    143.39 o 
  -5  -2  13       86.01      -26.00    115.17 o 
  -4  -2  13      313.91      619.40    164.29 o 
  -3  -2  13      182.95      275.20    116.89 o 
  -2  -2  13     1414.33     1826.71    153.29 o 
  -1  -2  13       41.54      -15.17     46.87 o 
   0  -2  13     1624.84     2040.43    290.85 o 
   1  -2  13      184.45       75.51     62.43 o 
   2  -2  13      160.86       78.94     67.09 o 
   3  -2  13       67.15       25.19     67.51 o 
   4  -2  13       20.28      -74.54     74.54 o 
   5  -2  13        2.20       64.64    105.93 o 
   6  -2  13       56.23      -39.31    110.36 o 
   7  -2  13        9.37     -113.72    113.72 o 
   8  -2  13      173.22      214.94    161.63 o 
  -9  -1  13       29.25       -1.72    168.78 o 
  -8  -1  13       33.03      -73.98    128.62 o 
  -7  -1  13       92.99       -6.71    115.85 o 
  -6  -1  13      289.28      197.74    135.87 o 
  -5  -1  13      265.85      366.16    135.07 o 
  -4  -1  13     1560.40     2155.60    273.20 o 
  -3  -1  13      198.30      202.98    107.10 o 
  -2  -1  13        9.13      -43.34     82.43 o 
  -1  -1  13       93.49      103.81     61.87 o 
   0  -1  13     2217.34     1982.47    124.09 o 
   1  -1  13      196.89      215.84     75.54 o 
   2  -1  13      309.22      265.87     84.95 o 
   3  -1  13      189.37      113.01     99.33 o 
   4  -1  13      410.03      392.65    125.89 o 
   5  -1  13       11.31       53.86     94.10 o 
   6  -1  13      502.28      566.55    178.27 o 
   7  -1  13       72.41       27.36    153.87 o 
   8  -1  13        8.12       -2.46    148.88 o 
  -9   0  13        3.34      -59.22    144.87 o 
  -8   0  13        8.00      -44.98    131.68 o 
  -7   0  13      124.83      177.60    142.53 o 
  -6   0  13      217.25      199.28    134.89 o 
  -5   0  13       21.09       26.37     91.14 o 
  -4   0  13      104.04       73.64     90.40 o 
  -3   0  13       62.22        1.42     75.30 o 
  -2   0  13     2238.28     2131.33    189.36 o 
  -1   0  13      309.19      469.96    107.10 o 
   0   0  13      899.39     1113.76    149.41 o 
   1   0  13        3.56      -31.18     54.29 o 
   2   0  13      383.57      401.90    120.29 o 
   3   0  13      133.05      179.38    100.19 o 
   4   0  13       53.98       27.79     93.11 o 
   5   0  13       13.19      -10.85     98.22 o 
   6   0  13       23.75      -17.32    114.80 o 
   7   0  13        4.21       22.00    139.82 o 
  -9   1  13       55.04       -8.75    160.96 o 
  -8   1  13        9.61     -119.01    119.01 o 
  -7   1  13       17.19       27.27     69.85 o 
  -6   1  13       27.60       31.57     71.51 o 
  -5   1  13       75.71       44.28     60.45 o 
  -4   1  13      121.46      107.78     97.54 o 
  -3   1  13       18.10       -3.39     72.41 o 
  -2   1  13     1673.52     2392.02    264.82 o 
  -1   1  13      421.84      451.20    101.40 o 
   0   1  13      282.72      223.75     97.30 o 
   1   1  13      475.32      445.89    130.33 o 
   2   1  13     1856.70     2436.86    264.88 o 
   3   1  13      123.26       50.04     87.69 o 
   4   1  13      110.55      231.58    115.66 o 
   5   1  13        7.39      -53.43    105.56 o 
   6   1  13       64.57      -57.55    117.20 o 
   7   1  13      215.74      168.72    152.76 o 
  -9   2  13      128.61       80.60    153.13 o 
  -8   2  13      487.75      473.32    194.42 o 
  -7   2  13      186.07       66.30     83.84 o 
  -6   2  13      856.03     1122.47    140.87 o 
  -5   2  13       78.54       78.30    106.02 o 
  -4   2  13        8.60      -24.48     52.37 o 
  -3   2  13        2.26       24.68     56.74 o 
  -2   2  13        1.63      -36.97     71.11 o 
  -1   2  13      424.66      386.61    123.68 o 
   0   2  13      386.52      397.28    117.26 o 
   1   2  13      250.68      255.11    108.82 o 
   2   2  13      296.68      283.28    117.69 o 
   3   2  13      168.14      153.00     99.15 o 
   4   2  13       28.95       80.54    102.73 o 
   5   2  13       20.02      -72.13    106.51 o 
   6   2  13        1.89     -111.31    111.31 o 
   7   2  13       73.41      -60.51    134.21 o 
  -9   3  13       35.40       -7.21    151.40 o 
  -8   3  13        1.75      -55.22     76.44 o 
  -7   3  13       52.33       68.10     78.35 o 
  -6   3  13      466.07      403.79    105.08 o 
  -5   3  13       57.01       -4.08     62.72 o 
  -4   3  13        2.63      -17.20     55.40 o 
  -3   3  13       19.23      -41.89     76.88 o 
  -2   3  13      506.76      509.06    132.98 o 
  -1   3  13      126.96      199.04     99.02 o 
   0   3  13      412.30      575.60    137.67 o 
   1   3  13     1094.41     1066.49    179.01 o 
   2   3  13       29.08       86.33     93.05 o 
   3   3  13      122.00      130.33    106.54 o 
   4   3  13       68.84       61.31    111.78 o 
   5   3  13      248.03      235.40    143.15 o 
   6   3  13        1.20     -115.56    115.56 o 
  -9   4  13        1.71       19.41    155.16 o 
  -8   4  13       28.88      -70.61     83.76 o 
  -7   4  13        5.28      -64.72     64.72 o 
  -6   4  13     3072.98     3001.64    182.10 o 
  -5   4  13      841.09      950.40    133.87 o 
  -4   4  13     2227.28     2306.30    150.42 o 
  -3   4  13       44.64       18.44     58.56 o 
  -2   4  13        0.63       18.77     54.89 o 
  -1   4  13       11.01      -38.02     79.55 o 
   0   4  13       35.77       17.99     83.32 o 
   1   4  13      926.28      932.64    177.66 o 
   2   4  13      212.43      221.78    109.56 o 
   3   4  13        3.67      -52.56     96.50 o 
   4   4  13        4.15       -7.64    108.27 o 
   5   4  13      124.34      153.56    147.89 o 
   6   4  13       87.46      154.17    164.71 o 
  -9   5  13      152.21       88.25    106.97 o 
  -8   5  13       30.93       -4.41     87.98 o 
  -7   5  13       29.97       -8.55     82.55 o 
  -6   5  13      518.37      562.11    234.43 o 
  -5   5  13      105.67       70.95     73.50 o 
  -4   5  13      188.52      122.78     74.04 o 
  -3   5  13      102.67       31.10     64.32 o 
  -2   5  13      454.17      337.77     87.60 o 
  -1   5  13      232.78      146.94     71.66 o 
   0   5  13      429.83      638.12    160.84 o 
   1   5  13       62.19       10.54     97.11 o 
   2   5  13      580.07      622.41    160.35 o 
   3   5  13      550.85      516.63    167.42 o 
   4   5  13        7.90      -63.88    124.74 o 
   5   5  13       67.85      126.26    151.09 o 
   6   5  13        0.02      -42.70    157.82 o 
  -9   6  13       23.43       39.32    106.12 o 
  -8   6  13        1.30      -12.27     97.34 o 
  -7   6  13       24.73      -58.77     77.94 o 
  -6   6  13       39.76      -10.01     78.65 o 
  -5   6  13       72.66       24.15     77.78 o 
  -4   6  13     1929.41     2448.72    207.98 o 
  -3   6  13       94.82       59.58     70.06 o 
  -2   6  13     1293.08     1326.57    189.85 o 
  -1   6  13      238.77      204.59     79.43 o 
   0   6  13       59.74       29.09     93.42 o 
   1   6  13        3.42      -81.25     81.25 o 
   2   6  13        1.59      -81.19     81.19 o 
   3   6  13      189.98      287.03    141.92 o 
   4   6  13        0.44      -20.03    130.82 o 
   5   6  13       13.68       -5.54    152.94 o 
  -9   7  13        1.56      -42.98     96.04 o 
  -8   7  13       94.15      -47.41     93.43 o 
  -7   7  13       10.69       73.15     90.02 o 
  -6   7  13      105.88        3.74     84.04 o 
  -5   7  13       78.69       18.87     71.97 o 
  -4   7  13       53.30       23.61     70.37 o 
  -3   7  13      240.79      265.78    157.50 o 
  -2   7  13       33.06      -19.44     79.91 o 
  -1   7  13      256.87      259.78     98.01 o 
   0   7  13        9.79      -14.36    101.43 o 
   1   7  13      190.05      167.18    122.44 o 
   2   7  13        0.26      -69.18    107.49 o 
   3   7  13       42.40       32.78    137.97 o 
   4   7  13        4.64      -25.88    136.24 o 
  -9   8  13        0.88     -126.40    126.40 o 
  -8   8  13        0.38      -38.41    102.23 o 
  -7   8  13      287.08      127.95    194.94 o 
  -6   8  13      175.63       93.77    101.24 o 
  -5   8  13        6.48        1.16     88.06 o 
  -4   8  13       41.54      -30.60     75.61 o 
  -3   8  13       79.14       77.63    115.57 o 
  -2   8  13       53.17       75.38     85.16 o 
  -1   8  13      101.02       91.18     97.18 o 
   0   8  13      870.17      746.85    188.50 o 
   1   8  13       65.86       20.21    121.64 o 
   2   8  13      232.62      224.18    137.60 o 
   3   8  13       43.07       49.24    151.77 o 
   4   8  13        3.07        9.12    152.88 o 
  -8   9  13       51.16       66.00    152.20 o 
  -7   9  13        0.07      -24.89    132.42 o 
  -6   9  13      115.68      150.16    113.70 o 
  -5   9  13      386.90      265.55    111.15 o 
  -4   9  13       60.01      133.12    127.09 o 
  -3   9  13       32.93       17.67     79.03 o 
  -2   9  13        0.16      -75.35     75.35 o 
  -1   9  13      131.31      144.91     96.08 o 
   0   9  13      123.93       43.81    130.45 o 
   1   9  13      304.54      257.70    154.85 o 
   2   9  13       46.06      144.75    146.84 o 
   3   9  13        2.80       26.19    140.81 o 
  -7  10  13       43.93     -138.36    138.36 o 
  -6  10  13       73.20      -76.26    124.43 o 
  -5  10  13      358.32      242.05    149.49 o 
  -4  10  13        1.97      -60.14    131.99 o 
  -3  10  13       23.46      -12.87     88.63 o 
  -2  10  13        3.28      -83.91     83.91 o 
  -1  10  13        1.94      -83.43     83.43 o 
   0  10  13       81.54       67.55     98.23 o 
   1  10  13       50.94       30.75    142.59 o 
   2  10  13       42.42       32.17    156.58 o 
  -6  11  13       25.47       34.76    149.31 o 
  -5  11  13       67.89      -98.13    131.21 o 
  -4  11  13       47.79        7.95    153.31 o 
  -3  11  13      102.41       21.26    135.13 o 
  -2  11  13       58.22      -65.79    130.66 o 
  -1  11  13        8.42       24.31    103.74 o 
   0  11  13        0.19     -100.59    100.59 o 
  -4  12  13       31.76       85.59    163.30 o 
  -3  12  13      264.83      254.81    186.77 o 
  -2  12  13        1.30      -89.20    155.97 o 
  -2 -11  14       31.30       71.79    194.66 o 
  -1 -11  14       57.86      104.64    171.49 o 
   0 -11  14       80.10       70.62    155.78 o 
   1 -11  14        8.08      -23.23    165.82 o 
   2 -11  14       59.02     -105.89    159.48 o 
   3 -11  14       59.39     -100.96    161.95 o 
   4 -11  14       48.12       72.34    183.39 o 
  -3 -10  14       42.92       68.34    176.30 o 
  -2 -10  14        0.40     -112.36    127.70 o 
  -1 -10  14        3.46        1.48    141.67 o 
   0 -10  14      196.07      262.07    160.90 o 
   1 -10  14        0.86       73.64    151.03 o 
   2 -10  14        7.12        3.14    135.93 o 
   3 -10  14      487.81      720.79    244.25 o 
   4 -10  14       35.38      152.94    193.99 o 
   5 -10  14        0.12       -9.86    159.91 o 
  -3  -9  14      104.20      191.58    167.30 o 
  -2  -9  14       66.51      134.64    150.72 o 
  -1  -9  14        0.01      -74.54    118.40 o 
   0  -9  14       57.37       59.16    132.12 o 
   1  -9  14      163.39      224.49    149.43 o 
   2  -9  14       31.35      -50.35    123.06 o 
   3  -9  14        2.49       -3.76    159.60 o 
   4  -9  14        5.82     -113.90    150.00 o 
   5  -9  14       57.72      112.46    192.39 o 
   6  -9  14       53.78     -162.38    184.56 o 
  -5  -8  14       44.48      279.45    185.05 o 
  -4  -8  14        0.29        4.31    155.78 o 
  -3  -8  14        4.39      -31.51     89.25 o 
  -2  -8  14       43.75       90.77    137.04 o 
  -1  -8  14       12.81     -106.75    110.88 o 
   0  -8  14      114.12      -78.11    115.81 o 
   1  -8  14       43.71      100.32    134.95 o 
   2  -8  14       19.51     -136.88    136.88 o 
   3  -8  14       89.45       51.95    133.22 o 
   4  -8  14       23.15       -4.00    153.93 o 
   5  -8  14        1.05       28.72    172.48 o 
   6  -8  14       98.49       10.48    174.52 o 
  -6  -7  14       38.94       37.77    153.87 o 
  -5  -7  14       16.14     -150.31    154.13 o 
  -4  -7  14       37.09       14.79    130.21 o 
  -3  -7  14        0.77       93.04     97.30 o 
  -2  -7  14        5.78      -52.22     75.28 o 
  -1  -7  14      357.01      427.95    305.67 o 
   0  -7  14      104.30      -43.44     98.96 o 
   1  -7  14       38.13       36.36    122.57 o 
   2  -7  14       22.15       -8.56    108.27 o 
   3  -7  14      169.92       48.93    159.85 o 
   4  -7  14       43.16      -42.27    153.99 o 
   5  -7  14       20.78      119.18    163.67 o 
   6  -7  14        4.23     -125.91    145.75 o 
   7  -7  14       34.74      -73.49    209.94 o 
  -7  -6  14       57.31       37.34    173.22 o 
  -6  -6  14       11.64       94.40    164.90 o 
  -5  -6  14       94.64      169.52    156.77 o 
  -4  -6  14        3.12     -105.71    105.71 o 
  -3  -6  14       70.53      -21.35    135.27 o 
  -2  -6  14       30.19       -4.30     80.00 o 
  -1  -6  14     1782.08     1832.53    181.27 o 
   0  -6  14       14.23       -8.09     73.13 o 
   1  -6  14      404.21      368.96    100.64 o 
   2  -6  14       61.28     -102.38    124.50 o 
   3  -6  14      581.60      759.85    225.52 o 
   4  -6  14       16.10      -94.43    124.86 o 
   5  -6  14      113.02      169.89    178.58 o 
   6  -6  14       13.47      -97.70    153.20 o 
   7  -6  14       70.86      103.77    217.16 o 
  -7  -5  14      195.67      406.21    216.29 o 
  -6  -5  14        5.00     -127.58    127.58 o 
  -5  -5  14       97.42        5.98    109.38 o 
  -4  -5  14       92.54       34.94    108.08 o 
  -3  -5  14       32.42       71.79    112.34 o 
  -2  -5  14       12.85      -53.63     72.88 o 
  -1  -5  14        2.03      -20.35     70.64 o 
   0  -5  14      720.99      943.65    132.89 o 
   1  -5  14     4306.76     3833.14    200.85 o 
   2  -5  14       88.40        2.35     75.46 o 
   3  -5  14       37.17      -50.11     73.72 o 
   4  -5  14       46.91       -7.06     85.41 o 
   5  -5  14       55.37      -26.06    168.10 o 
   6  -5  14       57.20      117.14    208.09 o 
   7  -5  14       26.49     -193.00    233.71 o 
  -8  -4  14      114.13       87.57    182.28 o 
  -7  -4  14        5.20     -106.82    128.81 o 
  -6  -4  14      284.84      229.79    156.21 o 
  -5  -4  14      128.02      -14.24    123.61 o 
  -4  -4  14      115.66       89.48    134.46 o 
  -3  -4  14       28.42       36.54    103.71 o 
  -2  -4  14        1.11      -20.27     72.38 o 
  -1  -4  14      807.95     1033.09    261.06 o 
   0  -4  14      155.60      141.24    115.20 o 
   1  -4  14      988.78     1105.67    142.27 o 
   2  -4  14      230.70      324.63    141.82 o 
   3  -4  14        8.16        7.13     75.94 o 
   4  -4  14      162.12      141.10     87.95 o 
   5  -4  14       60.52      126.38    104.58 o 
   6  -4  14        8.92      -75.10     99.61 o 
   7  -4  14        9.23      -42.58    262.14 o 
  -8  -3  14        7.92     -136.38    136.38 o 
  -7  -3  14        5.56      -85.69    140.63 o 
  -6  -3  14       69.62      213.21    140.31 o 
  -5  -3  14      342.20      620.20    199.59 o 
  -4  -3  14      242.18      143.09    122.01 o 
  -3  -3  14      319.19      368.99    138.22 o 
  -2  -3  14       43.97      -57.63     62.56 o 
  -1  -3  14      558.08      583.91    101.38 o 
   0  -3  14        3.71      -40.77     63.03 o 
   1  -3  14       99.44       84.33     93.17 o 
   2  -3  14      711.16      682.92    114.25 o 
   3  -3  14      616.78      733.73    130.29 o 
   4  -3  14       28.49       -8.56     74.59 o 
   5  -3  14       47.38       99.05     93.49 o 
   6  -3  14        5.06      -48.65    105.85 o 
   7  -3  14       21.80      -32.90    140.31 o 
  -8  -2  14       11.54      126.20    173.28 o 
  -7  -2  14        2.68     -111.31    122.03 o 
  -6  -2  14        0.37       44.00    121.27 o 
  -5  -2  14      120.17       53.06    112.27 o 
  -4  -2  14       39.44      -27.30    106.24 o 
  -3  -2  14      138.89       65.01    108.52 o 
  -2  -2  14      275.20      256.90    129.77 o 
  -1  -2  14     1221.84     1195.74    339.45 o 
   0  -2  14       54.48        6.45     56.65 o 
   1  -2  14       55.60        7.86     58.98 o 
   2  -2  14      338.75      248.56     84.51 o 
   3  -2  14      174.08      140.38     83.23 o 
   4  -2  14      529.44      564.07    131.94 o 
   5  -2  14       94.82      135.50    122.63 o 
   6  -2  14       95.39        4.13    126.39 o 
   7  -2  14       41.81     -108.42    133.24 o 
  -9  -1  14        0.37      -91.29    149.87 o 
  -8  -1  14       20.51      -73.80    138.48 o 
  -7  -1  14      190.20       -0.25    144.26 o 
  -6  -1  14       60.61       90.71    128.48 o 
  -5  -1  14       73.69      156.40    118.56 o 
  -4  -1  14      203.25      219.74    133.47 o 
  -3  -1  14      960.12     1072.96    205.13 o 
  -2  -1  14      190.96      290.55    116.71 o 
  -1  -1  14        5.67       20.36     59.08 o 
   0  -1  14      451.99      521.43     94.59 o 
   1  -1  14       64.96       36.54     60.33 o 
   2  -1  14      245.55      151.08     80.21 o 
   3  -1  14      122.44      292.64    126.39 o 
   4  -1  14      425.71      613.94    161.94 o 
   5  -1  14       44.79       62.91    108.08 o 
   6  -1  14        0.40       23.97    128.48 o 
   7  -1  14       27.89        6.22    156.77 o 
  -9   0  14       94.62       -8.69    164.84 o 
  -8   0  14       54.93       -2.46    148.01 o 
  -7   0  14       15.78       61.74    134.95 o 
  -6   0  14      251.28      113.88    129.04 o 
  -5   0  14        2.09      -32.78    101.12 o 
  -4   0  14        2.57        8.81     94.34 o 
  -3   0  14      287.06      289.62    118.31 o 
  -2   0  14      226.10      135.01     92.49 o 
  -1   0  14      969.41     1151.99    150.09 o 
   0   0  14       89.11       10.41     63.24 o 
   1   0  14      249.70      195.00     78.75 o 
   2   0  14      627.38     1177.50    192.26 o 
   3   0  14        1.22       41.47     99.27 o 
   4   0  14      105.00      156.28    115.72 o 
   5   0  14       55.48      148.63    128.67 o 
   6   0  14      183.72       93.17    142.47 o 
   7   0  14       45.99       -3.39    131.01 o 
  -9   1  14       49.36       -9.92    167.24 o 
  -8   1  14        5.01      -26.49    141.98 o 
  -7   1  14       95.64      105.62    142.04 o 
  -6   1  14        0.39        0.54     67.97 o 
  -5   1  14      932.91     1181.81    223.24 o 
  -4   1  14      485.00      685.06    181.41 o 
  -3   1  14       33.43      -26.74     79.74 o 
  -2   1  14      303.50      235.15    110.98 o 
  -1   1  14      170.38      173.96    102.17 o 
   0   1  14      972.47     1390.01    145.31 o 
   1   1  14      950.37     1240.76    194.78 o 
   2   1  14      505.42      670.34    153.76 o 
   3   1  14        1.22      -76.26     85.13 o 
   4   1  14       43.10      152.14    103.53 o 
   5   1  14        1.57       80.84    114.92 o 
   6   1  14       28.51       23.17    138.53 o 
   7   1  14        0.49     -127.21    127.21 o 
  -9   2  14        9.86      -20.09    167.86 o 
  -8   2  14       96.67      177.10    162.37 o 
  -7   2  14       43.78       33.81     76.52 o 
  -6   2  14       15.46       -7.13     71.36 o 
  -5   2  14      160.15      209.67     80.51 o 
  -4   2  14      255.08      439.96    158.99 o 
  -3   2  14      340.35      177.96    105.62 o 
  -2   2  14      386.78      384.46    125.77 o 
  -1   2  14      178.47      147.34     97.79 o 
   0   2  14       55.17       40.48     86.58 o 
   1   2  14      493.52      383.41    124.85 o 
   2   2  14        3.78       -0.12     86.27 o 
   3   2  14      169.34      348.47    126.32 o 
   4   2  14       87.16      -10.42    114.92 o 
   5   2  14       69.76      103.77    131.50 o 
   6   2  14      207.14      301.76    165.02 o 
  -9   3  14       30.48      -14.54    152.57 o 
  -8   3  14        5.97       89.79     96.70 o 
  -7   3  14        3.47      -57.51     78.85 o 
  -6   3  14      169.75      212.57     86.73 o 
  -5   3  14        0.55      -34.30     69.68 o 
  -4   3  14        2.74      -60.16     60.21 o 
  -3   3  14      990.69     1129.54    135.49 o 
  -2   3  14      826.90      761.20    163.73 o 
  -1   3  14       68.80      -23.41     76.22 o 
   0   3  14        2.48        5.11     79.55 o 
   1   3  14        9.25      -43.32     81.58 o 
   2   3  14      302.04      380.76    135.26 o 
   3   3  14      460.28      686.42    170.63 o 
   4   3  14      262.01      399.86    168.16 o 
   5   3  14      245.38      259.06    145.43 o 
   6   3  14       42.38      -11.28    148.01 o 
  -9   4  14       32.02       -5.85    159.66 o 
  -8   4  14      143.17       71.24     89.73 o 
  -7   4  14       30.51       -2.67     82.50 o 
  -6   4  14      563.42      563.94    120.13 o 
  -5   4  14     1148.84     1591.45    172.22 o 
  -4   4  14     1159.14     1217.53    150.23 o 
  -3   4  14       14.54      -61.80     61.80 o 
  -2   4  14      567.14      865.12    176.18 o 
  -1   4  14      110.84      130.88    104.94 o 
   0   4  14      172.46      267.19    129.77 o 
   1   4  14       24.81       55.27    101.49 o 
   2   4  14        2.13       60.39     98.28 o 
   3   4  14        6.44      122.69    106.30 o 
   4   4  14       30.08       51.89    130.45 o 
   5   4  14        0.55      -92.40    123.02 o 
   6   4  14       16.27      130.76    171.55 o 
  -9   5  14       79.36       63.08    150.00 o 
  -8   5  14       32.14       42.88     95.51 o 
  -7   5  14        4.32      -71.16     76.54 o 
  -6   5  14      291.54      277.86    105.67 o 
  -5   5  14       48.01       19.88     80.61 o 
  -4   5  14     1635.10     2281.72    224.53 o 
  -3   5  14        0.85       42.88     67.88 o 
  -2   5  14      344.98      355.05    121.18 o 
  -1   5  14       18.68      -83.90     83.90 o 
   0   5  14      402.63      362.46    146.66 o 
   1   5  14        3.37      -62.40     94.31 o 
   2   5  14       20.21      -94.31     94.31 o 
   3   5  14        0.06      -36.05     99.08 o 
   4   5  14       44.99      101.86    143.76 o 
   5   5  14       27.18       -5.17    130.76 o 
  -9   6  14        0.22      -34.30    109.57 o 
  -8   6  14      187.47      226.89    148.01 o 
  -7   6  14       39.70      -49.83     92.15 o 
  -6   6  14      196.69      329.48    101.61 o 
  -5   6  14      347.02      196.90    157.75 o 
  -4   6  14     1853.37     1926.71    299.04 o 
  -3   6  14       58.53       -3.27     71.06 o 
  -2   6  14       99.13       38.62     76.41 o 
  -1   6  14        6.82       18.18     95.64 o 
   0   6  14      243.68      244.94    130.76 o 
   1   6  14        6.20      -99.24     99.24 o 
   2   6  14       92.39       10.91    111.60 o 
   3   6  14       74.53       -2.46    113.75 o 
   4   6  14        7.04       90.09    144.87 o 
  -8   7  14       43.66      134.74    114.28 o 
  -7   7  14        0.75      -46.12     93.00 o 
  -6   7  14       19.13        5.67     88.05 o 
  -5   7  14      119.05      -24.55     84.58 o 
  -4   7  14        4.26        1.87     73.34 o 
  -3   7  14      681.94      715.21    130.78 o 
  -2   7  14      589.11      697.78    129.12 o 
  -1   7  14        0.81      -34.30     70.35 o 
   0   7  14      599.09      354.14    142.53 o 
   1   7  14       15.41        5.61    104.70 o 
   2   7  14      114.95      112.83    127.25 o 
   3   7  14       26.30       28.60    125.15 o 
   4   7  14       45.33      -10.17    147.77 o 
  -8   8  14        0.23        8.64    109.43 o 
  -7   8  14       99.99      106.91    103.86 o 
  -6   8  14      376.34      314.07    116.88 o 
  -5   8  14       64.97       93.12     99.09 o 
  -4   8  14        0.01       -5.04     86.44 o 
  -3   8  14       39.24      -42.20     77.67 o 
  -2   8  14      354.63      343.94    104.64 o 
  -1   8  14      335.12      309.95    108.85 o 
   0   8  14       42.83      -14.17    125.15 o 
   1   8  14        0.49       44.80    116.71 o 
   2   8  14       21.65      -47.64    132.98 o 
   3   8  14       52.84     -131.76    131.76 o 
  -8   9  14       13.19      -55.46    146.04 o 
  -7   9  14       27.36      -44.73    137.73 o 
  -6   9  14        6.54      -38.31    103.70 o 
  -5   9  14       99.10      -98.72    181.06 o 
  -4   9  14       47.60      -37.30     88.83 o 
  -3   9  14      134.75      106.31    164.22 o 
  -2   9  14       54.60       52.38     94.61 o 
  -1   9  14      253.82      253.27    110.14 o 
   0   9  14       83.15       45.85    137.79 o 
   1   9  14        5.45       30.81    139.14 o 
   2   9  14       41.71       97.05    153.37 o 
  -7  10  14       65.52      113.32    173.71 o 
  -6  10  14       42.89      -12.39    146.17 o 
  -5  10  14      163.96      324.25    162.80 o 
  -4  10  14      329.23      220.72    126.64 o 
  -3  10  14      120.38       12.92    101.96 o 
  -2  10  14        1.07       37.97     96.48 o 
  -1  10  14       57.66       55.62    100.86 o 
   0  10  14        2.56       16.15    146.97 o 
   1  10  14        6.60      -26.68    136.92 o 
  -5  11  14       13.40       55.83    160.22 o 
  -4  11  14       49.10     -128.44    133.61 o 
  -3  11  14        6.44      -75.52    138.05 o 
  -2  11  14       52.23      -12.82    157.63 o 
  -1  11  14      164.74     -107.43    107.43 o 
   0 -11  15       56.07      -31.86    159.91 o 
   1 -11  15       14.53       36.17    176.12 o 
   2 -11  15       24.94      -96.65    172.17 o 
   3 -11  15        0.02     -111.93    181.11 o 
  -2 -10  15       14.80      -83.72    133.98 o 
  -1 -10  15        2.51       99.02    147.21 o 
   0 -10  15       12.88       23.04    144.50 o 
   1 -10  15        0.06      -81.37    130.22 o 
   2 -10  15      121.76      160.96    182.52 o 
   3 -10  15       19.89       45.35    175.13 o 
   4 -10  15      267.74      224.05    225.90 o 
  -3  -9  15        9.35      114.43    181.60 o 
  -2  -9  15      103.19      -69.73    127.94 o 
  -1  -9  15      111.61     -127.27    137.31 o 
   0  -9  15       53.05       41.96    163.05 o 
   1  -9  15        2.36       -1.66    153.00 o 
   2  -9  15      381.15      371.58    192.02 o 
   3  -9  15        3.69        4.56    152.45 o 
   4  -9  15       20.42      -20.09    167.92 o 
   5  -9  15       31.82      -85.50    175.44 o 
  -5  -8  15        2.69      -56.57    188.38 o 
  -4  -8  15        1.64     -137.06    137.06 o 
  -2  -8  15        1.18      -37.71    142.96 o 
  -1  -8  15       37.51      -95.54    124.19 o 
   0  -8  15        7.01      -14.36    125.77 o 
   1  -8  15       55.13      -92.03    120.18 o 
   2  -8  15        1.95      -55.89    129.28 o 
   3  -8  15      105.98       25.14    145.37 o 
   4  -8  15       68.04       10.17    178.46 o 
   5  -8  15        9.19       79.74    183.20 o 
   6  -8  15        0.32       32.66    193.93 o 
  -5  -7  15       54.07      -18.92    165.88 o 
  -4  -7  15       21.36       16.58    142.41 o 
  -3  -7  15      206.88      224.86    144.20 o 
  -2  -7  15        9.83      -85.19     85.19 o 
  -1  -7  15      126.35      150.99    121.89 o 
   0  -7  15      220.62      131.31    137.30 o 
   1  -7  15      482.69      629.56    208.52 o 
   2  -7  15      184.78       98.35    132.48 o 
   3  -7  15      119.38      251.11    185.85 o 
   4  -7  15       46.79      162.56    175.75 o 
   5  -7  15       58.97      348.10    223.50 o 
   6  -7  15        1.83     -182.03    182.03 o 
  -6  -6  15      185.47      269.10    202.73 o 
  -5  -6  15       61.52       94.83    171.61 o 
  -4  -6  15      307.03      446.94    166.38 o 
  -3  -6  15      157.75       77.52    145.92 o 
  -2  -6  15       14.36      -77.92     87.27 o 
  -1  -6  15        3.53      -52.11     81.97 o 
   0  -6  15       84.50       48.55     82.81 o 
   1  -6  15       44.97        1.62     87.08 o 
   2  -6  15      102.82      100.57    136.98 o 
   3  -6  15       17.55       78.57    160.46 o 
   4  -6  15        5.86     -103.92    141.68 o 
   5  -6  15      150.82      160.96    187.88 o 
   6  -6  15       77.34      -20.77    185.17 o 
  -7  -5  15        3.55      -91.72    174.45 o 
  -6  -5  15       21.02      117.88    158.80 o 
  -5  -5  15        4.00      -20.89    137.48 o 
  -4  -5  15        0.75      -75.52    127.39 o 
  -3  -5  15        5.68      -51.95    107.59 o 
  -2  -5  15      126.20      140.73     89.06 o 
  -1  -5  15        7.99       62.86     74.45 o 
   0  -5  15      957.32     1132.93    215.76 o 
   1  -5  15      151.62       -9.54     82.89 o 
   2  -5  15      205.86      224.91    100.68 o 
   3  -5  15      644.89     1044.79    173.96 o 
   4  -5  15       18.29        6.04    132.98 o 
   5  -5  15      450.70      603.21    235.15 o 
   6  -5  15       75.51     -131.89    163.61 o 
   7  -5  15       87.40      -33.46    261.64 o 
  -7  -4  15        7.62     -110.45    153.82 o 
  -6  -4  15        5.44      -47.02    119.12 o 
  -5  -4  15      125.50      260.41    145.12 o 
  -4  -4  15      690.93     1001.75    232.11 o 
  -3  -4  15      112.16      146.10    127.31 o 
  -2  -4  15      327.11      377.62    150.48 o 
  -1  -4  15      540.93      390.21     97.36 o 
   0  -4  15       26.68      110.97     72.73 o 
   1  -4  15      178.36      158.21     89.44 o 
   2  -4  15       25.98       -2.82     72.24 o 
   3  -4  15      323.32      699.80    131.16 o 
   4  -4  15       43.25      -82.80     82.80 o 
   5  -4  15        0.02      -72.31     97.39 o 
   6  -4  15        9.73      161.14    225.35 o 
   7  -4  15       30.66      196.45    320.74 o 
  -8  -3  15      216.44      237.49    210.50 o 
  -7  -3  15       14.60       74.32    150.97 o 
  -6  -3  15       60.01       11.22    139.51 o 
  -5  -3  15       31.52        8.81    129.96 o 
  -4  -3  15      401.74      419.09    162.07 o 
  -3  -3  15      327.13      330.48    150.17 o 
  -2  -3  15       72.05       53.80     97.98 o 
  -1  -3  15       51.71       -7.07     67.62 o 
   0  -3  15      310.04      358.23     96.95 o 
   1  -3  15      446.42      345.35    118.96 o 
   2  -3  15      102.59      123.84     89.16 o 
   3  -3  15       50.58        0.29     77.10 o 
   4  -3  15       69.03      -23.70     90.47 o 
   5  -3  15      146.77       98.72    110.12 o 
   6  -3  15      170.10      121.20    117.85 o 
   7  -3  15       89.92      254.69    149.92 o 
  -8  -2  15       84.75       10.72    176.30 o 
  -7  -2  15       29.41       39.93    153.87 o 
  -6  -2  15       46.96       -5.98    112.40 o 
  -5  -2  15        0.98      109.56    126.57 o 
  -4  -2  15       71.58       69.94    118.68 o 
  -3  -2  15      305.45      379.65    151.16 o 
  -2  -2  15       36.21       -0.99     95.08 o 
  -1  -2  15        1.47       15.53     90.03 o 
   0  -2  15      739.15      692.52    144.03 o 
   1  -2  15       79.73      140.95     82.16 o 
   2  -2  15     1011.32     1028.72    311.92 o 
   3  -2  15       28.08      -30.26     72.61 o 
   4  -2  15        4.87        5.53     83.27 o 
   5  -2  15       97.95       87.16    117.76 o 
   6  -2  15        8.03        8.13    118.06 o 
   7  -2  15       41.20      -96.84    139.96 o 
  -8  -1  15       20.52     -136.63    136.63 o 
  -7  -1  15        7.39       14.11    137.67 o 
  -6  -1  15       18.19      113.20    143.52 o 
  -5  -1  15      323.65      639.72    194.54 o 
  -4  -1  15       56.61      104.82    121.95 o 
  -3  -1  15      172.17      159.85    116.34 o 
  -2  -1  15        5.28       14.17     89.97 o 
  -1  -1  15       61.47      -80.82     80.82 o 
   0  -1  15      115.32      103.95     68.37 o 
   1  -1  15      195.37       95.91     86.86 o 
   2  -1  15        8.00      -68.76     68.76 o 
   3  -1  15      408.76      393.21    175.01 o 
   4  -1  15        3.06      -29.95     99.08 o 
   5  -1  15        8.79     -111.87    111.87 o 
   6  -1  15        0.88      -79.65    115.19 o 
  -8   0  15      323.54       21.07    156.21 o 
  -7   0  15       80.10      239.40    147.34 o 
  -6   0  15      156.74      202.61    138.28 o 
  -5   0  15      360.57      222.08    133.29 o 
  -4   0  15       13.31        4.44    100.32 o 
  -3   0  15       45.08      -21.20     95.64 o 
  -2   0  15       50.95        2.03     83.50 o 
  -1   0  15     1581.46     2316.37    273.88 o 
   0   0  15      143.13       93.07    103.40 o 
   1   0  15       18.05      -55.93     65.47 o 
   2   0  15      405.20      379.22    130.08 o 
   3   0  15      290.72      493.28    161.94 o 
   4   0  15      333.68      388.77    146.10 o 
   5   0  15       63.94      121.64    126.69 o 
   6   0  15       70.81      220.42    150.11 o 
  -9   1  15      209.85      196.08    193.80 o 
  -8   1  15        1.24      -33.09    162.19 o 
  -7   1  15        3.49     -109.77    125.85 o 
  -6   1  15       42.16       59.40    127.62 o 
  -5   1  15       50.01      -50.41    111.97 o 
  -4   1  15        3.46       -1.79     89.17 o 
  -3   1  15       74.61       57.55     92.80 o 
  -2   1  15       79.63      120.97     97.05 o 
  -1   1  15      564.15      691.72    156.22 o 
   0   1  15      348.21      417.18    128.91 o 
   1   1  15      988.82     1095.26    193.24 o 
   2   1  15      105.50       -9.43     84.79 o 
   3   1  15      269.28      300.40    136.67 o 
   4   1  15       36.71       50.10    115.72 o 
   5   1  15        5.91      -48.07    120.04 o 
   6   1  15       29.78      -63.57    118.40 o 
  -9   2  15        0.52      -72.94    163.06 o 
  -8   2  15       10.16      -24.89    155.04 o 
  -7   2  15       31.34       41.22     82.62 o 
  -6   2  15        0.39      -42.41     80.44 o 
  -5   2  15      154.22      185.77     85.96 o 
  -4   2  15      632.18      561.99    164.78 o 
  -3   2  15     2208.34     2476.04    301.41 o 
  -2   2  15     1074.89     1315.24    219.24 o 
  -1   2  15      182.01       75.42     94.28 o 
   0   2  15      109.29      112.34     93.11 o 
   1   2  15      218.22      118.25    102.11 o 
   2   2  15        7.72       -7.82     90.65 o 
   3   2  15      137.91        3.20     99.70 o 
   4   2  15       16.52      -39.44    103.53 o 
   5   2  15        0.85      -44.36    127.86 o 
   6   2  15      173.83       97.61    151.03 o 
  -9   3  15      501.77      402.82    232.75 o 
  -8   3  15      186.46      148.32    106.16 o 
  -7   3  15      216.69      174.32    201.47 o 
  -6   3  15        0.13      -44.21     72.36 o 
  -5   3  15        0.79       -0.84     77.30 o 
  -4   3  15        0.90      -36.24     63.70 o 
  -3   3  15        7.37      104.27     96.07 o 
  -2   3  15       44.49      -41.22     82.76 o 
  -1   3  15      328.12      293.38    122.75 o 
   0   3  15       58.85      -36.73     87.32 o 
   1   3  15       24.43       -5.61     84.55 o 
   2   3  15       18.22      -28.23    101.49 o 
   3   3  15      104.02      118.50    116.96 o 
   4   3  15        5.81      -44.06    118.00 o 
   5   3  15      122.28       -5.91    135.50 o 
  -9   4  15       37.54       12.88    165.58 o 
  -8   4  15       10.14      -40.45     92.63 o 
  -7   4  15        1.34       -1.19     87.97 o 
  -6   4  15        1.62       52.69     85.76 o 
  -5   4  15        5.51      -48.97     89.76 o 
  -4   4  15      107.68       34.43     68.79 o 
  -3   4  15      100.84      117.01     76.05 o 
  -2   4  15       21.43       67.85    104.94 o 
  -1   4  15      988.60     1224.62    215.79 o 
   0   4  15     1524.59     1823.08    247.70 o 
   1   4  15        8.64      -26.19    101.43 o 
   2   4  15       12.81       76.72    108.39 o 
   3   4  15        6.42      -77.99     97.51 o 
   4   4  15       26.30       -1.42    117.94 o 
   5   4  15       27.45      -70.53    139.59 o 
  -9   5  15        9.09        1.42    106.47 o 
  -8   5  15        3.33       25.85    111.24 o 
  -7   5  15        7.97      -50.17     91.08 o 
  -6   5  15      245.42      174.66     99.46 o 
  -5   5  15      433.85      627.95    129.19 o 
  -4   5  15      536.87      510.13    147.81 o 
  -3   5  15      309.28      173.85     89.35 o 
  -2   5  15       97.89      129.90    111.04 o 
  -1   5  15        1.17      -62.34     92.65 o 
   0   5  15      404.69      676.75    172.17 o 
   1   5  15      245.56       54.23    125.71 o 
   2   5  15        0.36       56.01    124.42 o 
   3   5  15        4.47      -86.06     98.68 o 
   4   5  15       84.40      112.03    140.13 o 
  -8   6  15       70.90      100.04    100.24 o 
  -7   6  15      224.96      197.17    106.30 o 
  -6   6  15        3.73      -78.65     84.55 o 
  -5   6  15       78.82       50.04     88.98 o 
  -4   6  15      155.48       89.28     82.04 o 
  -3   6  15       22.53      -54.22     78.55 o 
  -2   6  15      117.78      103.49     79.93 o 
  -1   6  15      156.85       58.35    119.43 o 
   0   6  15       97.57      119.18    114.06 o 
   1   6  15       48.00       58.91    116.03 o 
   2   6  15      406.68      454.21    168.90 o 
   3   6  15       39.01       39.25    139.58 o 
   4   6  15      100.80       21.44    150.36 o 
  -8   7  15       16.22       32.78    109.73 o 
  -7   7  15       11.28      -22.15     91.01 o 
  -6   7  15        0.38      -22.01    117.86 o 
  -5   7  15       89.41       81.14     96.82 o 
  -4   7  15      384.32      392.87    109.69 o 
  -3   7  15      219.02       77.71     87.40 o 
  -2   7  15      767.93      770.42    141.15 o 
  -1   7  15       42.82      -57.49    109.44 o 
   0   7  15      165.01      168.29    137.48 o 
   1   7  15       95.26      -71.15    112.36 o 
   2   7  15       62.42       53.55    141.79 o 
   3   7  15        4.05       54.29    143.64 o 
  -7   8  15       27.91      -25.97    106.20 o 
  -6   8  15        2.83       26.92    102.30 o 
  -5   8  15       38.16      -92.44     94.01 o 
  -4   8  15      116.76       79.38     94.87 o 
  -3   8  15        0.26       -3.21     82.88 o 
  -2   8  15        5.89      -60.40     83.57 o 
  -1   8  15        6.60     -108.54    108.54 o 
   0   8  15        0.82      158.80    153.68 o 
   1   8  15       82.57        1.91    135.81 o 
   2   8  15        1.64     -128.25    128.25 o 
  -7   9  15       13.41      -48.19    140.62 o 
  -6   9  15        1.22      -99.14     99.14 o 
  -5   9  15        0.24      -27.37    104.53 o 
  -4   9  15       86.17      -75.58     92.20 o 
  -3   9  15        0.03       69.45    102.04 o 
  -2   9  15      170.44      185.06     95.22 o 
  -1   9  15      128.08      153.02    102.32 o 
   0   9  15      393.23      379.71    177.04 o 
   1   9  15       49.97      -64.37    143.35 o 
  -6  10  15      229.26      191.46    173.65 o 
  -5  10  15        2.60      -83.72    146.30 o 
  -4  10  15      222.97      180.12    142.50 o 
  -3  10  15       19.13        2.23     98.85 o 
  -2  10  15       45.48       62.09    108.54 o 
  -1  10  15      152.53       28.90    108.82 o 
   0  10  15       11.54      -24.89    154.85 o 
  -1 -10  16       86.26     -150.12    150.12 o 
   0 -10  16        2.55     -108.54    155.97 o 
   1 -10  16        1.60      -32.78    158.80 o 
   2 -10  16       45.18       16.88    182.46 o 
   3 -10  16        0.05      -53.73    172.78 o 
  -2  -9  16       68.44      192.14    169.83 o 
  -1  -9  16       21.46       13.80    142.29 o 
   0  -9  16       11.06      -25.02    141.24 o 
   1  -9  16        8.52       -5.91    163.24 o 
   2  -9  16       90.91      -96.04    160.47 o 
   3  -9  16        7.82     -113.72    182.15 o 
   4  -9  16        0.05       15.16    187.51 o 
  -2  -8  16        6.55      -23.48    146.23 o 
  -1  -8  16        1.67      -75.71    119.20 o 
   0  -8  16        2.32     -106.20    165.03 o 
   1  -8  16        0.04     -102.26    126.47 o 
   2  -8  16       25.85     -128.07    128.07 o 
   3  -8  16       24.50      -59.16    146.04 o 
   4  -8  16      398.95      333.74    220.60 o 
   5  -8  16       49.62      123.98    226.83 o 
  -5  -7  16       32.07       42.89    176.06 o 
  -4  -7  16      176.08      191.58    179.32 o 
  -3  -7  16        3.93       30.38    134.95 o 
  -2  -7  16       39.29     -107.06    138.36 o 
  -1  -7  16        0.18       -1.91    137.67 o 
   0  -7  16       38.38      -37.10    130.64 o 
   1  -7  16        2.56      -58.23    131.50 o 
   2  -7  16       66.85        0.62    129.59 o 
   3  -7  16      238.67      345.27    188.81 o 
   4  -7  16       10.29       33.65    169.89 o 
   5  -7  16      143.04      136.43    210.93 o 
  -5  -6  16       83.50       76.72    168.66 o 
  -4  -6  16      113.09        1.05    155.04 o 
  -3  -6  16        0.30      -27.42    148.45 o 
  -2  -6  16       32.94       63.41    132.30 o 
  -1  -6  16       13.80      -80.11     80.11 o 
   0  -6  16        4.40        0.04     90.95 o 
   1  -6  16        0.05       -7.52    118.56 o 
   2  -6  16       51.43       -7.58    140.44 o 
   3  -6  16       69.95       40.11    169.15 o 
   4  -6  16        8.44     -152.28    152.28 o 
   5  -6  16       19.43     -121.35    156.22 o 
   6  -6  16       20.41     -199.40    199.40 o 
  -6  -5  16       40.68      -79.53    154.19 o 
  -5  -5  16        8.09        7.95    144.75 o 
  -4  -5  16       66.79      -39.19    141.85 o 
  -3  -5  16       62.13       21.57    141.67 o 
  -2  -5  16       60.74      -11.71    125.34 o 
  -1  -5  16      442.28      277.90    138.12 o 
   0  -5  16      128.80      140.22    120.84 o 
   1  -5  16      389.61      261.04    108.10 o 
   2  -5  16       78.74       24.70     90.68 o 
   3  -5  16        9.95      -87.00     93.76 o 
   4  -5  16      104.97       59.83    160.46 o 
   5  -5  16       13.89      148.88    193.80 o 
   6  -5  16       44.82      -46.40    195.10 o 
  -7  -4  16        1.80     -163.37    163.37 o 
  -6  -4  16       13.92      -32.11    144.50 o 
  -5  -4  16       58.18      -10.36    135.01 o 
  -4  -4  16       56.74     -113.41    114.70 o 
  -3  -4  16       11.66      -27.86    114.61 o 
  -2  -4  16        3.36      -51.82    116.71 o 
  -1  -4  16       74.14      -48.62    107.35 o 
   0  -4  16      580.05      769.39    161.82 o 
   1  -4  16        4.30      -63.66     79.71 o 
   2  -4  16      125.35      139.46     94.47 o 
   3  -4  16       84.60        6.89     88.71 o 
   4  -4  16      124.82      120.97    105.76 o 
   5  -4  16        1.83       26.29    170.02 o 
   6  -4  16       18.53      -69.86    201.19 o 
  -7  -3  16       74.57      131.25    154.79 o 
  -6  -3  16       59.71       55.83    153.87 o 
  -5  -3  16       49.69      -29.03    134.70 o 
  -4  -3  16      172.97       55.40    135.44 o 
  -3  -3  16       12.59      -52.19    105.00 o 
  -2  -3  16      113.80      171.68    132.24 o 
  -1  -3  16        3.49      -87.35     94.06 o 
   0  -3  16      507.71      419.37    120.47 o 
   1  -3  16      967.99      920.65    324.12 o 
   2  -3  16      430.15      495.34    207.76 o 
   3  -3  16      128.61      112.11     95.59 o 
   4  -3  16        4.92       -6.62     99.30 o 
   5  -3  16       98.32      281.13    133.81 o 
   6  -3  16        7.41     -103.73    120.54 o 
  -7  -2  16       23.82      -15.34    162.62 o 
  -6  -2  16       93.22      144.93    158.74 o 
  -5  -2  16       28.06      -77.43    121.29 o 
  -4  -2  16      253.29      271.94    143.33 o 
  -3  -2  16      240.86      163.85    138.28 o 
  -2  -2  16      138.70       62.97    109.07 o 
  -1  -2  16      316.83      345.64    121.15 o 
   0  -2  16        1.34      -14.47     74.25 o 
   1  -2  16        1.55      -14.71     74.50 o 
   2  -2  16      131.59      170.48     91.96 o 
   3  -2  16       93.25      130.20     96.04 o 
   4  -2  16       39.01      -92.49     92.49 o 
   5  -2  16        6.03       51.10    106.33 o 
   6  -2  16        5.76     -117.73    117.73 o 
  -8  -1  16       60.49      -22.49    155.91 o 
  -7  -1  16      148.48      159.05    153.13 o 
  -6  -1  16      149.31       15.59    135.38 o 
  -5  -1  16       57.11       81.77    137.67 o 
  -4  -1  16      435.40      260.41    154.48 o 
  -3  -1  16      373.31      300.96    137.04 o 
  -2  -1  16      162.16      205.69    114.24 o 
  -1  -1  16       96.05       81.58     97.54 o 
   0  -1  16       96.73       74.93    100.63 o 
   1  -1  16        9.83        8.93     72.69 o 
   2  -1  16        0.74      -67.90     67.90 o 
   3  -1  16      667.95      826.51    152.73 o 
   4  -1  16       19.16      -60.59     96.74 o 
   5  -1  16       82.05        3.88    130.58 o 
   6  -1  16       22.61      138.65    163.67 o 
  -8   0  16      259.97      406.95    212.84 o 
  -7   0  16       10.73      -57.55    146.60 o 
  -6   0  16       19.29      -67.51    120.49 o 
  -5   0  16       79.47      104.27    137.23 o 
  -4   0  16      255.42      336.70    152.57 o 
  -3   0  16      228.72      158.99    125.40 o 
  -2   0  16      353.78      379.04    140.38 o 
  -1   0  16     1077.65     1063.41    198.54 o 
   0   0  16       34.88       22.06     94.22 o 
   1   0  16        7.51       33.00     77.14 o 
   2   0  16        4.96      -43.97    116.96 o 
   3   0  16       43.79       74.93    126.14 o 
   4   0  16        5.00       85.66    136.06 o 
   5   0  16       32.46      -25.32    124.60 o 
   6   0  16        4.57       -8.01    133.78 o 
  -8   1  16       52.48      -43.81    155.10 o 
  -7   1  16      380.02      258.19    190.04 o 
  -6   1  16        9.80       26.00    134.64 o 
  -5   1  16        0.72        4.87    110.67 o 
  -4   1  16       87.78       57.12    116.15 o 
  -3   1  16        0.43       94.46    106.18 o 
  -2   1  16      284.71      134.52    112.27 o 
  -1   1  16      215.45      262.51    122.44 o 
   0   1  16       39.71       46.53     89.11 o 
   1   1  16     1466.12     1838.53    185.83 o 
   2   1  16      510.53      376.63    144.44 o 
   3   1  16      111.10       79.74    119.73 o 
   4   1  16       38.78      160.03    130.58 o 
   5   1  16      444.19      276.62    179.38 o 
  -8   2  16       59.26       31.12    161.76 o 
  -7   2  16       55.50        9.12     90.50 o 
  -6   2  16      317.16      317.37    101.19 o 
  -5   2  16      281.83      365.91    160.34 o 
  -4   2  16       33.70       57.92    120.53 o 
  -3   2  16       26.25      -13.74    102.36 o 
  -2   2  16      743.30      559.03    159.11 o 
  -1   2  16      502.46      534.69    155.91 o 
   0   2  16       19.84      -55.27     88.61 o 
   1   2  16      453.01      572.09    159.36 o 
   2   2  16      209.27      132.36    124.54 o 
   3   2  16       33.61       71.79    114.31 o 
   4   2  16       51.52      -42.33    107.10 o 
   5   2  16       16.84        4.13    126.45 o 
  -8   3  16       76.65       53.18    110.38 o 
  -7   3  16       60.94       54.31     91.75 o 
  -6   3  16       19.42       19.31     91.44 o 
  -5   3  16       57.31       92.55     82.22 o 
  -4   3  16       25.43      -46.47    109.32 o 
  -3   3  16        4.02      -62.40     86.61 o 
  -2   3  16        6.03       21.87    110.43 o 
  -1   3  16      104.36      -45.66     91.57 o 
   0   3  16      167.90       72.04    102.48 o 
   1   3  16      299.22      275.76    128.73 o 
   2   3  16        2.10      -28.72    112.03 o 
   3   3  16      226.45      215.12    142.22 o 
   4   3  16       73.26        3.39    144.87 o 
   5   3  16        7.02     -114.89    114.89 o 
  -8   4  16       23.53       26.07    102.96 o 
  -7   4  16       62.47       88.67    106.51 o 
  -6   4  16       11.85       12.66    118.11 o 
  -5   4  16       17.10      -23.24     84.83 o 
  -4   4  16        0.44       16.30     75.57 o 
  -3   4  16      127.00      109.93    117.20 o 
  -2   4  16      492.72      196.27    123.55 o 
  -1   4  16      101.58      145.80    110.43 o 
   0   4  16        4.45       49.79    105.13 o 
   1   4  16      347.01      558.05    178.52 o 
   2   4  16      260.21      232.25    130.88 o 
   3   4  16        5.01      -66.34    122.77 o 
   4   4  16      130.26      194.36    162.44 o 
  -8   5  16       57.33       59.23    130.02 o 
  -7   5  16      176.53      185.51    109.14 o 
  -6   5  16       89.44      111.66    100.41 o 
  -5   5  16        0.87        3.20     82.30 o 
  -4   5  16       20.45       34.74     81.73 o 
  -3   5  16      111.95      127.64     80.49 o 
  -2   5  16       70.67       25.02    104.27 o 
  -1   5  16      105.36      -61.43    101.25 o 
   0   5  16        3.00      -16.82    102.54 o 
   1   5  16       54.39       42.70    126.88 o 
   2   5  16       41.21       12.02    117.26 o 
   3   5  16       39.49      124.48    147.15 o 
   4   5  16        9.94       40.24    146.72 o 
  -8   6  16       50.90      -15.93    115.65 o 
  -7   6  16        3.37       65.45    113.47 o 
  -6   6  16       77.56       71.83    103.23 o 
  -5   6  16      150.62      200.32    104.62 o 
  -4   6  16        0.67       16.37     84.05 o 
  -3   6  16       19.23      -45.09     83.40 o 
  -2   6  16      172.59       44.67    114.74 o 
  -1   6  16      209.30      123.98    137.91 o 
   0   6  16       64.72     -107.12    107.12 o 
   1   6  16      181.77       16.95    144.69 o 
   2   6  16       47.96       50.53    128.36 o 
   3   6  16       39.71     -118.03    141.44 o 
  -7   7  16        6.41      101.92    108.39 o 
  -6   7  16       16.50      -83.78     94.04 o 
  -5   7  16       74.79       15.14    100.47 o 
  -4   7  16       12.49      -98.56     98.56 o 
  -3   7  16      117.11      233.72    102.70 o 
  -2   7  16       62.89       25.52     88.83 o 
  -1   7  16       54.31      -10.05    136.49 o 
   0   7  16      120.26      217.46    142.59 o 
   1   7  16       60.77     -103.86    132.13 o 
   2   7  16        4.18       -4.07    137.67 o 
  -7   8  16      432.41      634.35    158.94 o 
  -6   8  16       99.11      251.85    136.67 o 
  -5   8  16      148.70       87.61    116.24 o 
  -4   8  16       55.14      -38.01     96.28 o 
  -3   8  16      113.02        2.09     91.59 o 
  -2   8  16       24.27      -66.92     89.98 o 
  -1   8  16       16.10       24.34    139.82 o 
   0   8  16       70.89     -119.07    119.07 o 
   1   8  16       56.60       86.21    158.99 o 
  -6   9  16       97.13       18.62    131.63 o 
  -5   9  16       23.13     -101.21    103.99 o 
  -4   9  16       24.90      -91.51     91.51 o 
  -3   9  16        3.07       -1.62     99.61 o 
  -2   9  16       78.46      138.86    115.05 o 
  -1   9  16       24.39     -154.68    154.68 o 
   0   9  16       45.43       43.69    148.82 o 
  -4  10  16       70.94       19.27    111.57 o 
  -3  10  16       18.46       40.80    117.22 o 
  -2  10  16       94.38      100.31    143.30 o 
  -1  -9  17       70.52      -76.57    160.78 o 
   0  -9  17       45.54     -115.07    144.15 o 
   1  -9  17      146.62     -165.09    165.09 o 
   2  -9  17        0.10       89.54    178.64 o 
   3  -9  17      186.06      183.94    219.87 o 
  -1  -8  17       34.20      -60.14    149.18 o 
   0  -8  17       18.07      -66.28    167.55 o 
   1  -8  17      110.02     -113.22    164.84 o 
   2  -8  17        4.71     -155.42    171.31 o 
   3  -8  17        3.04     -144.27    144.27 o 
   4  -8  17       44.59      -48.93    181.78 o 
  -4  -7  17       31.03      205.26    205.08 o 
  -3  -7  17       30.06       -1.23    138.96 o 
   0  -7  17       79.17      170.20    131.93 o 
   1  -7  17       11.04      -38.27    150.85 o 
   2  -7  17        1.57     -122.59    163.00 o 
   3  -7  17      180.52      195.84    200.70 o 
   4  -7  17        0.02     -170.14    170.14 o 
  -5  -6  17      126.98      -18.92    155.78 o 
  -4  -6  17        9.39       70.62    154.42 o 
  -3  -6  17        2.48       33.15    150.42 o 
  -2  -6  17      137.88      228.12    178.52 o 
  -1  -6  17       82.55      120.84    159.79 o 
   0  -6  17       73.58      231.41    162.15 o 
   1  -6  17       73.67     -122.40    146.79 o 
   2  -6  17       71.11       20.21    146.10 o 
   3  -6  17       15.45      168.04    175.44 o 
   4  -6  17       40.64      168.29    194.42 o 
   5  -6  17        3.24     -122.46    203.04 o 
  -5  -5  17      223.97      459.57    205.94 o 
  -4  -5  17      147.63      132.42    177.53 o 
  -3  -5  17        0.26      -27.05    138.96 o 
  -2  -5  17        7.52      -55.46    123.74 o 
  -1  -5  17       16.46       28.66    140.50 o 
   0  -5  17       68.33      -36.22     85.69 o 
   1  -5  17        2.66       34.88     93.03 o 
   2  -5  17       48.83       35.71     96.21 o 
   3  -5  17        0.38       24.22    158.18 o 
   4  -5  17        9.39       -0.74    175.99 o 
   5  -5  17       30.23     -164.23    188.50 o 
  -6  -4  17        7.37     -149.32    149.32 o 
  -5  -4  17        8.09       -8.87    160.71 o 
  -4  -4  17       55.98       50.78    128.91 o 
  -3  -4  17      122.24      -18.73    142.22 o 
  -2  -4  17      210.67      275.82    165.27 o 
  -1  -4  17       31.68      109.19    126.57 o 
   0  -4  17       47.63       32.95     89.19 o 
   1  -4  17        9.29      -18.58     88.58 o 
   2  -4  17      323.42      171.15    104.71 o 
   3  -4  17        0.94      -61.23     95.21 o 
   4  -4  17      274.60      251.16    119.07 o 
   5  -4  17        0.20       68.96    191.70 o 
  -6  -3  17      124.35      120.35    157.94 o 
  -5  -3  17      102.21      237.12    170.50 o 
  -4  -3  17       12.18      -76.38    128.68 o 
  -3  -3  17      214.96      246.86    158.55 o 
  -2  -3  17      111.42       -3.82    116.59 o 
  -1  -3  17      349.10      461.17    172.91 o 
   0  -3  17       83.85      138.90    125.71 o 
   1  -3  17       76.58      119.76     89.79 o 
   2  -3  17      152.62       60.98     85.87 o 
   3  -3  17       22.62       55.28    135.37 o 
   4  -3  17       56.68       -0.93    118.48 o 
   5  -3  17        1.02      -63.13    119.60 o 
  -7  -2  17       28.04     -151.72    151.72 o 
  -6  -2  17       86.64      136.98    169.33 o 
  -5  -2  17      105.04       -5.24    149.80 o 
  -4  -2  17      201.70      145.12    160.22 o 
  -3  -2  17       46.18      -83.41    120.06 o 
  -2  -2  17       80.56       34.02    122.69 o 
  -1  -2  17      168.15       34.69    108.33 o 
   0  -2  17        0.41      -95.23     97.02 o 
   1  -2  17      261.01       82.41     85.72 o 
   2  -2  17       13.39       12.67     90.18 o 
   3  -2  17        1.34      -18.06     90.53 o 
   4  -2  17      432.14      440.16    139.35 o 
   5  -2  17       13.46       32.44    127.46 o 
  -7  -1  17        2.98       -1.42    145.61 o 
  -6  -1  17        8.97      -56.26    129.90 o 
  -5  -1  17       43.87      123.31    142.29 o 
  -4  -1  17       75.36      123.61    125.22 o 
  -3  -1  17       14.23       65.81    124.72 o 
  -2  -1  17        7.49       -0.37    104.57 o 
  -1  -1  17        2.21        4.00    102.73 o 
   0  -1  17      274.37      393.64    140.31 o 
   1  -1  17      325.53      231.84    102.64 o 
   2  -1  17        0.08      -51.01     78.91 o 
   3  -1  17      221.87      119.51     99.61 o 
   4  -1  17        3.52     -101.68    101.68 o 
   5  -1  17       88.18      -36.74    199.97 o 
  -7   0  17       37.42     -164.78    164.78 o 
  -6   0  17      276.11      357.47    174.02 o 
  -5   0  17       46.73       37.10    128.85 o 
  -4   0  17      275.46      264.48    153.25 o 
  -3   0  17        1.88      -99.85     99.85 o 
  -2   0  17      449.96      339.72    146.84 o 
  -1   0  17      153.57      254.56    134.76 o 
   0   0  17      443.46      456.68    149.68 o 
   1   0  17       27.32       13.87     98.84 o 
   2   0  17      132.50       37.10     87.59 o 
   3   0  17      177.58      304.46    120.56 o 
   4   0  17       16.34      -75.83    114.27 o 
   5   0  17       54.99      177.60    155.22 o 
  -8   1  17      102.44       47.45    169.52 o 
  -7   1  17       14.30     -135.95    162.19 o 
  -6   1  17      866.29      828.90    245.91 o 
  -5   1  17       72.90      129.84    137.48 o 
  -4   1  17       59.65       11.09    108.89 o 
  -3   1  17       65.11       91.20    124.85 o 
  -2   1  17       59.68       52.01     99.52 o 
  -1   1  17       20.63       90.03    100.32 o 
   0   1  17       94.76      -30.20    105.93 o 
   1   1  17       59.46       44.49    106.85 o 
   2   1  17      345.71      153.93    124.60 o 
   3   1  17       30.20      -40.98    124.05 o 
   4   1  17        2.57     -109.16    112.05 o 
   5   1  17       39.81      -55.46    129.04 o 
  -8   2  17        0.26       24.83    171.86 o 
  -7   2  17       86.58      152.39    180.68 o 
  -6   2  17        0.86       28.78    143.76 o 
  -5   2  17        2.33        2.09    121.64 o 
  -4   2  17       71.29      389.51    170.14 o 
  -3   2  17       74.66       -1.60     99.27 o 
  -2   2  17      150.14       60.76    109.56 o 
  -1   2  17       27.26       92.49    106.73 o 
   0   2  17      471.23      482.74    162.19 o 
   1   2  17      191.38      167.55    118.62 o 
   2   2  17      114.16       91.14    129.34 o 
   3   2  17       57.69       37.84    141.55 o 
   4   2  17        0.24      -89.75    131.95 o 
  -8   3  17       35.47       -0.74    182.83 o 
  -7   3  17        0.68        6.64     99.39 o 
  -6   3  17       96.76      131.95     94.96 o 
  -5   3  17       11.52       21.81    132.55 o 
  -4   3  17      463.56      367.88    168.96 o 
  -3   3  17      174.46      254.81    135.63 o 
  -2   3  17       10.51       -6.28     93.85 o 
  -1   3  17       42.67       52.26    104.33 o 
   0   3  17      238.03      257.45    131.07 o 
   1   3  17      251.12      184.68    124.23 o 
   2   3  17       52.08      -72.87    110.51 o 
   3   3  17       61.42       -9.18    124.85 o 
   4   3  17      122.78       57.86    155.28 o 
  -7   4  17       81.24      111.34    104.85 o 
  -6   4  17       20.06     -134.38    134.38 o 
  -5   4  17        0.27      -80.13     80.13 o 
  -4   4  17       16.60      -15.04    113.44 o 
  -3   4  17      149.03       57.12    120.04 o 
  -2   4  17       78.80      -31.12    100.44 o 
  -1   4  17        1.81      -87.66     98.01 o 
   0   4  17       44.31      -51.46    117.39 o 
   1   4  17      133.94      142.78    139.58 o 
   2   4  17       80.88      305.46    147.09 o 
   3   4  17       84.07       32.17    136.12 o 
   4   4  17       30.82       50.47    156.58 o 
  -7   5  17       41.35      -92.74    105.63 o 
  -6   5  17      162.24       72.04     99.56 o 
  -5   5  17        0.71      -91.41     91.41 o 
  -4   5  17        6.92      -82.04     82.04 o 
  -3   5  17      118.79       89.41    129.16 o 
  -2   5  17      184.74      154.98    138.47 o 
  -1   5  17      647.88      867.59    207.84 o 
   0   5  17        7.38      -49.85    119.98 o 
   1   5  17        0.58      -57.80    118.50 o 
   2   5  17        2.68      -63.88    136.38 o 
   3   5  17       68.91      -29.15    133.41 o 
  -7   6  17      209.04      261.28    121.39 o 
  -6   6  17       78.61      -29.89    104.69 o 
  -5   6  17      133.29       61.22    110.89 o 
  -4   6  17        1.00      -81.12     84.09 o 
  -3   6  17        4.63     -110.94    110.94 o 
  -2   6  17       19.46      113.01    135.56 o 
  -1   6  17       15.60      -62.83    121.60 o 
   0   6  17       40.98       -3.57    129.04 o 
   1   6  17        1.40      -63.94    140.88 o 
   2   6  17        0.14     -123.45    123.45 o 
  -6   7  17        2.43      -60.00    111.48 o 
  -5   7  17        4.34       22.43    119.35 o 
  -4   7  17       19.41       -9.65     93.84 o 
  -3   7  17        6.93       31.31     93.72 o 
  -2   7  17       38.51      -25.88    128.79 o 
  -1   7  17        0.99     -100.41    121.35 o 
   0   7  17      157.41      152.08    149.00 o 
   1   7  17      364.72      507.45    200.02 o 
  -6   8  17      148.84       94.49    126.42 o 
  -5   8  17      172.26      157.49    122.26 o 
  -4   8  17      305.12      139.95    120.22 o 
  -3   8  17      247.53      343.79    126.60 o 
  -2   8  17       57.64       -9.06    133.53 o 
  -1   8  17        3.50     -123.39    123.39 o 
   0   8  17       75.53       56.94    127.62 o 
  -4   9  17       21.11      -15.71    109.73 o 
  -3   9  17       49.45       93.36    118.86 o 
  -2   9  17       27.65      159.36    171.80 o 
   0  -8  18        4.93     -130.35    153.88 o 
   1  -8  18       16.40       72.41    154.48 o 
   2  -8  18       33.87       12.14    191.15 o 
  -3  -7  18       29.17       -6.65    181.41 o 
   0  -7  18        0.49      -11.22    155.04 o 
   1  -7  18       30.83      -11.96    162.19 o 
   2  -7  18        3.07      -68.25    163.12 o 
   3  -7  18       31.76       97.98    191.46 o 
  -4  -6  18       21.82      -64.31    169.34 o 
  -3  -6  18        0.44     -111.50    162.01 o 
  -2  -6  18       96.11      -47.14    148.45 o 
  -1  -6  18        0.25     -103.30    136.32 o 
   1  -6  18        3.97      -89.88    158.56 o 
   2  -6  18       80.46      -34.69    163.98 o 
   3  -6  18       29.09       -5.67    163.05 o 
   4  -6  18       36.98       32.29    223.01 o 
  -5  -5  18        2.53       19.60    160.28 o 
  -4  -5  18        1.10     -143.22    143.22 o 
  -3  -5  18      175.89       89.66    162.87 o 
  -2  -5  18        0.43       50.47    158.00 o 
  -1  -5  18      205.40      176.55    171.00 o 
   0  -5  18       54.06      -26.68    140.75 o 
   1  -5  18      160.31      204.22    110.51 o 
   2  -5  18      119.93       55.51    118.09 o 
   3  -5  18        6.85       61.25    178.33 o 
   4  -5  18        0.75      -84.33    165.15 o 
  -5  -4  18      165.60      232.87    182.40 o 
  -4  -4  18        7.92       22.68    158.62 o 
  -3  -4  18      367.08      588.11    205.88 o 
  -2  -4  18       42.01       40.48    145.80 o 
  -1  -4  18       85.92        4.07    149.06 o 
   0  -4  18      129.32       47.82    117.69 o 
   1  -4  18      171.90      124.73    110.57 o 
   2  -4  18       15.34      -46.55    100.02 o 
   3  -4  18       10.13       31.91    103.79 o 
   4  -4  18       20.35       29.44    117.69 o 
  -6  -3  18       43.29      259.30    176.12 o 
  -5  -3  18        9.01     -100.22    154.74 o 
  -4  -3  18       22.06      211.92    173.52 o 
  -3  -3  18      122.33      131.25    144.63 o 
  -2  -3  18       87.73       32.11    133.96 o 
  -1  -3  18      209.36      136.00    129.04 o 
   0  -3  18       79.56       -3.33    120.10 o 
   1  -3  18        9.39      -49.79    131.44 o 
   2  -3  18       23.69      -37.04    143.18 o 
   3  -3  18       34.03       -5.53    116.45 o 
   4  -3  18       16.94     -100.12    100.12 o 
  -6  -2  18        8.78      170.38    202.61 o 
  -5  -2  18       55.70      113.26    159.72 o 
  -4  -2  18      118.45       38.20    154.48 o 
  -3  -2  18      128.20      147.64    142.96 o 
  -2  -2  18       13.12       -0.80    112.52 o 
  -1  -2  18      182.71      284.39    145.06 o 
   0  -2  18      223.58      219.56    140.13 o 
   1  -2  18       69.71       47.94    126.82 o 
   2  -2  18       43.19      -21.75     91.65 o 
   3  -2  18       15.69       53.69    114.39 o 
   4  -2  18       18.90      -29.89    116.13 o 
  -6  -1  18      191.95      279.58    191.27 o 
  -5  -1  18        6.45     -120.43    136.32 o 
  -4  -1  18      128.65       67.91    140.31 o 
  -3  -1  18        0.44     -114.89    114.89 o 
  -2  -1  18      105.99      115.91    128.23 o 
  -1  -1  18       86.92       88.24    122.26 o 
   0  -1  18        5.51       30.32     99.08 o 
   1  -1  18      165.75      232.56    140.50 o 
   2  -1  18       47.90      138.80    102.72 o 
   3  -1  18        1.54        8.04    100.69 o 
   4  -1  18       28.68      -28.58    138.40 o 
  -7   0  18        0.35      -64.37    162.44 o 
  -6   0  18        0.15      -88.95    134.41 o 
  -5   0  18      153.76       97.61    151.40 o 
  -4   0  18      134.10      135.07    150.17 o 
  -3   0  18       42.64       42.39    112.15 o 
  -2   0  18      146.20      153.37    130.33 o 
  -1   0  18       71.35       13.74    112.64 o 
   0   0  18       38.68       -8.13    110.30 o 
   1   0  18      179.52      231.39    138.77 o 
   2   0  18      240.90      148.08    135.01 o 
   3   0  18       98.53      114.47    115.52 o 
   4   0  18       33.52      -71.83    128.19 o 
  -7   1  18        3.29       52.69    162.87 o 
  -6   1  18       33.90      -90.12    151.66 o 
  -5   1  18      114.15     -104.11    130.16 o 
  -4   1  18      150.35      146.97    157.63 o 
  -3   1  18       33.89       10.66    111.04 o 
  -2   1  18      210.13       95.70    116.77 o 
  -1   1  18      163.89      122.69    115.97 o 
   0   1  18      106.54      -90.86     90.86 o 
   1   1  18      249.13      212.17    135.93 o 
   2   1  18      112.55      138.34    137.54 o 
   3   1  18       10.68      -13.44    125.15 o 
   4   1  18       87.87       90.34    154.36 o 
  -7   2  18       63.45       75.12    157.88 o 
  -6   2  18        3.24      -36.60    159.05 o 
  -5   2  18       21.46      142.84    161.20 o 
  -4   2  18      128.63       49.98    137.11 o 
  -3   2  18        2.11       95.39    121.64 o 
  -2   2  18       93.16       29.52    118.56 o 
  -1   2  18       91.98       56.88    109.38 o 
   0   2  18      448.32      430.86    164.04 o 
   1   2  18        6.61      -97.76     97.76 o 
   2   2  18       62.66       67.05    132.79 o 
   3   2  18        0.10      -48.93    125.96 o 
   4   2  18      179.90      260.97    175.93 o 
  -7   3  18       59.48      -12.70    176.55 o 
  -6   3  18      270.28      368.80    193.93 o 
  -5   3  18       41.98       85.10    139.39 o 
  -4   3  18       11.88      -95.30    118.89 o 
  -3   3  18        4.25        4.00    104.27 o 
  -2   3  18        1.01       67.05    112.58 o 
  -1   3  18       35.46       40.05    102.79 o 
   0   3  18      256.00      380.51    158.86 o 
   1   3  18      414.17      240.75    143.95 o 
   2   3  18       78.76       56.20    131.38 o 
   3   3  18       79.71       26.99    142.53 o 
  -7   4  18        0.97      -79.30    139.45 o 
  -6   4  18      171.42      244.01    109.99 o 
  -5   4  18        4.06      101.99    155.66 o 
  -4   4  18        4.80       74.38    141.05 o 
  -3   4  18       38.73      -18.06    113.20 o 
  -2   4  18      103.87      -34.02    121.03 o 
  -1   4  18       10.15      -67.39    103.86 o 
   0   4  18       17.21      -89.51    112.54 o 
   1   4  18       48.86       45.41    117.57 o 
   2   4  18       61.13        8.62    147.89 o 
   3   4  18      210.05      280.50    188.87 o 
  -6   5  18       10.04       22.22    112.33 o 
  -5   5  18       37.03       50.34    101.06 o 
  -4   5  18       90.27       62.79    149.00 o 
  -3   5  18       23.36      -86.73    128.25 o 
  -2   5  18        0.48     -111.19    111.19 o 
  -1   5  18        0.32     -110.94    110.94 o 
   0   5  18       62.96       64.21    138.16 o 
   1   5  18       20.84      114.92    144.87 o 
   2   5  18        1.96      -83.04    147.23 o 
  -6   6  18       38.78       55.56    119.08 o 
  -5   6  18        9.24       16.24    111.26 o 
  -4   6  18      279.45      381.70    127.60 o 
  -3   6  18       14.19      -90.37    130.16 o 
  -2   6  18       35.13      174.51    138.04 o 
  -1   6  18        6.66     -119.81    120.43 o 
   0   6  18        2.59      -62.03    125.05 o 
   1   6  18       68.71      108.58    162.19 o 
  -5   7  18        1.56      -93.20    108.36 o 
  -4   7  18      227.56       93.92    111.57 o 
  -3   7  18       63.23       21.87    146.35 o 
  -2   7  18        0.61     -112.73    139.77 o 
  -1   7  18       86.57       90.77    148.01 o 
   0   7  18        1.57     -151.17    151.17 o 
  -4   8  18       42.68      -62.29    104.24 o 
  -3   8  18        0.50      135.13    163.98 o 
  -2   8  18      120.34      108.08    172.35 o 
   1  -7  19        6.09       95.39    168.10 o 
  -3  -6  19       30.08      -57.98    157.20 o 
  -2  -6  19       95.52       61.50    169.89 o 
  -1  -6  19        0.04     -149.57    149.57 o 
   2  -6  19       33.63       -8.99    155.54 o 
  -4  -5  19        4.74      -27.98    166.13 o 
  -3  -5  19       40.58       65.57    182.95 o 
  -2  -5  19       88.12       84.42    173.03 o 
  -1  -5  19      353.42      568.09    220.85 o 
   0  -5  19       69.27       23.23    156.95 o 
   1  -5  19      113.07      330.72    184.43 o 
   2  -5  19       38.26       91.26    195.77 o 
   3  -5  19        0.67     -111.74    164.35 o 
  -4  -4  19       46.41     -100.84    163.30 o 
  -3  -4  19        0.60     -127.27    133.06 o 
  -2  -4  19        5.92      -68.81    143.71 o 
  -1  -4  19       13.79       41.84    169.03 o 
   0  -4  19      106.47      137.67    147.09 o 
   1  -4  19       13.87       23.17    136.30 o 
   2  -4  19        9.35      -61.15    121.88 o 
   3  -4  19       61.96       84.17    122.90 o 
  -5  -3  19        4.13       22.00    173.58 o 
  -4  -3  19       38.77      107.04    164.28 o 
  -3  -3  19       21.31     -123.20    123.20 o 
  -2  -3  19       14.88       -2.09    148.63 o 
  -1  -3  19      252.56      401.16    178.46 o 
   0  -3  19       22.70       36.36    137.04 o 
   1  -3  19      137.96      314.76    173.40 o 
   2  -3  19        5.92     -127.21    128.31 o 
   3  -3  19      231.76      204.57    135.21 o 
  -5  -2  19       11.69     -124.74    143.16 o 
  -4  -2  19       53.86      134.33    166.87 o 
  -3  -2  19      383.33      418.47    188.68 o 
  -2  -2  19        5.23      -52.38    132.48 o 
  -1  -2  19       15.65       -8.99    123.80 o 
   0  -2  19        9.43      -37.90    122.57 o 
   1  -2  19      124.14      298.74    155.16 o 
   2  -2  19       27.72       -1.11    132.05 o 
   3  -2  19        1.68       45.93    121.80 o 
  -6  -1  19      101.77       35.74    165.15 o 
  -5  -1  19       96.96      268.12    207.23 o 
  -4  -1  19       12.60       82.88    160.53 o 
  -3  -1  19       57.23       38.88    164.59 o 
  -2  -1  19        2.29     -112.36    112.36 o 
  -1  -1  19       18.63      -75.89    112.85 o 
   0  -1  19       14.55      -18.24    115.35 o 
   1  -1  19        9.56      -53.61    109.38 o 
   2  -1  19       17.00      -12.57    129.10 o 
   3  -1  19       60.27      -15.05    112.80 o 
  -6   0  19        8.21       21.14    158.68 o 
  -5   0  19       50.58      132.36    169.15 o 
  -4   0  19       20.80        4.50    147.52 o 
  -3   0  19       22.95      -96.34    119.88 o 
  -2   0  19       42.27      -57.18    111.72 o 
  -1   0  19        5.35      -26.93    122.26 o 
   0   0  19      254.01      348.04    149.80 o 
   1   0  19       18.74     -102.20    102.20 o 
   2   0  19       33.16     -113.22    113.22 o 
   3   0  19       11.32      157.32    149.62 o 
  -6   1  19        1.56      -22.92    153.56 o 
  -5   1  19       26.74     -122.96    122.96 o 
  -4   1  19        3.55        7.58    136.67 o 
  -3   1  19       48.24      -81.19    117.16 o 
  -2   1  19       89.79      165.39    133.66 o 
  -1   1  19       40.85       -4.25    119.61 o 
   0   1  19        0.46      -24.15    107.84 o 
   1   1  19       89.14       73.76    128.23 o 
   2   1  19       16.21        0.25    133.22 o 
   3   1  19        1.21      -77.49    125.91 o 
  -6   2  19       30.50      282.29    185.79 o 
  -5   2  19        0.00     -132.56    148.95 o 
  -4   2  19      153.07      -40.55    138.28 o 
  -3   2  19      335.37      467.89    182.58 o 
  -2   2  19       13.94       31.06    127.06 o 
  -1   2  19        7.07       32.17    104.20 o 
   0   2  19        5.61       15.41    124.11 o 
   1   2  19       32.63      -80.94    113.10 o 
   2   2  19      135.46      -43.32    128.23 o 
   3   2  19       20.27      -28.72    152.63 o 
  -6   3  19       36.87     -146.79    158.99 o 
  -5   3  19      360.02      449.16    188.38 o 
  -4   3  19       24.04      -55.52    138.16 o 
  -3   3  19        1.70        8.07    130.14 o 
  -2   3  19       45.16      -29.21    124.97 o 
  -1   3  19       10.59        5.61    111.90 o 
   0   3  19       81.50      187.51    152.14 o 
   1   3  19       34.61      128.11    137.60 o 
   2   3  19      110.56       76.90    148.26 o 
  -6   4  19        8.52     -121.97    170.14 o 
  -5   4  19      195.55       45.35    172.66 o 
  -4   4  19      239.41      161.26    158.74 o 
  -3   4  19       26.62       81.89    131.68 o 
  -2   4  19       64.82        7.64    132.55 o 
  -1   4  19       84.64       17.81    118.50 o 
   0   4  19       21.05      -19.72    126.39 o 
   1   4  19        2.12      -49.48    139.94 o 
  -5   5  19       61.24       79.55    160.22 o 
  -4   5  19       23.33       19.10    135.69 o 
  -3   5  19      142.54      162.50    154.91 o 
  -2   5  19        8.77     -120.49    120.49 o 
  -1   5  19       10.08      -32.29    111.72 o 
   0   5  19        0.83      -80.08    131.27 o 
   1   5  19        2.44     -128.99    128.99 o 
  -5   6  19       63.49      110.49    119.23 o 
  -4   6  19        4.03     -104.29    146.36 o 
  -3   6  19      230.98      228.87    172.72 o 
  -2   6  19      317.30      209.26    171.86 o 
  -1   6  19       70.51      -82.79    132.81 o 
  -2  -5  20       39.89      -18.42    176.06 o 
  -1  -5  20        6.31     -134.60    180.12 o 
   0  -5  20      117.81      419.58    212.47 o 
   1  -5  20        0.73      -21.87    144.01 o 
  -3  -4  20        3.19      102.42    192.63 o 
  -2  -4  20       74.29      -39.93    153.13 o 
  -1  -4  20       78.14       96.44    176.55 o 
   0  -4  20        6.48     -155.67    155.67 o 
   1  -4  20       76.45      188.44    169.09 o 
   2  -4  20        0.40       48.13    170.32 o 
  -4  -3  20       12.67        6.90    200.02 o 
  -3  -3  20      134.08      284.63    169.58 o 
  -2  -3  20        4.41     -143.10    143.10 o 
  -1  -3  20       52.76     -144.52    144.52 o 
   0  -3  20       65.69       42.15    136.55 o 
   1  -3  20        0.69      115.97    166.01 o 
   2  -3  20       86.24      -57.92    149.06 o 
  -4  -2  20       64.27       65.51    171.00 o 
  -3  -2  20        0.76      -15.34    156.64 o 
  -2  -2  20      395.97      715.12    240.61 o 
  -1  -2  20       20.87      -24.03    150.23 o 
   0  -2  20        1.53      -94.56    121.66 o 
   1  -2  20        5.31     -101.33    124.62 o 
   2  -2  20       60.67       87.69    156.09 o 
  -5  -1  20        0.21      236.01    197.56 o 
  -4  -1  20        0.64      -36.54    158.99 o 
  -3  -1  20        0.16      -51.09    152.57 o 
  -2  -1  20       40.96      -39.07    124.23 o 
  -1  -1  20      341.37      155.60    145.37 o 
   0  -1  20       36.48     -113.28    113.28 o 
   1  -1  20       82.88       23.72    140.81 o 
   2  -1  20        8.03     -121.11    121.11 o 
  -5   0  20       90.14      365.79    204.21 o 
  -4   0  20        0.97       42.21    157.82 o 
  -3   0  20        3.34       21.94    139.02 o 
  -2   0  20      103.11       25.39    137.17 o 
  -1   0  20       30.00     -106.63    109.90 o 
   0   0  20       43.16       10.60    131.81 o 
   1   0  20       73.41       57.80    127.99 o 
   2   0  20        6.57      -79.77    132.50 o 
  -5   1  20       23.68     -114.89    154.62 o 
  -4   1  20       74.19      -13.19    147.77 o 
  -3   1  20      296.43      115.72    149.86 o 
  -2   1  20        3.87      -25.26    114.92 o 
  -1   1  20       17.44      106.24    133.78 o 
   0   1  20       19.43      123.86    134.27 o 
   1   1  20       23.74      -56.94    129.16 o 
   2   1  20       90.39      238.78    169.03 o 
  -5   2  20      149.00       58.35    185.30 o 
  -4   2  20        6.96     -126.40    126.40 o 
  -3   2  20       87.53      120.10    141.30 o 
  -2   2  20        0.08      -30.44    125.52 o 
  -1   2  20       12.96      -25.76    123.24 o 
   0   2  20        7.13      -82.24    131.83 o 
   1   2  20       10.01       11.09    151.03 o 
  -5   3  20      105.16       76.10    167.67 o 
  -4   3  20       45.45      -99.61    146.36 o 
  -3   3  20       27.45      -40.92    121.03 o 
  -2   3  20        2.64       17.01    130.02 o 
  -1   3  20      199.53      138.16    134.46 o 
   0   3  20        0.18        2.53    135.75 o 
   1   3  20        5.59       23.48    138.47 o 
  -4   4  20       21.65      -66.16    141.13 o 
  -3   4  20      247.49      203.35    154.85 o 
  -2   4  20       23.05        9.62    144.13 o 
  -1   4  20      175.80      278.77    166.93 o 
   0   4  20       26.41       34.76    142.96 o 
  -3   5  20       13.08      -98.07    149.07 o 
  -2   5  20       81.99      -97.08    125.60 o 
  -1  -3  21        6.86      163.48    174.70 o 
  -2  -2  21        0.76       60.51    185.11 o 
  -1  -2  21        6.53     -136.45    136.45 o 
   0  -2  21      119.10      -74.60    159.92 o 
  -3  -1  21       27.43      -21.32    163.24 o 
  -2  -1  21        6.31     -122.71    135.28 o 
  -1  -1  21       46.92      -64.68    132.56 o 
   0  -1  21       90.31      148.57    171.92 o 
  -3   0  21        0.04     -138.66    138.66 o 
  -2   0  21       76.04      -37.22    138.77 o 
  -1   0  21        1.79     -105.40    126.34 o 
   0   0  21       15.13      -17.62    135.20 o 
  -3   1  21        1.23       -5.30    146.04 o 
  -2   1  21      109.71       88.67    154.30 o 
  -1   1  21      114.05      286.23    168.84 o 
   0   1  21        3.23      -69.73    136.14 o 
  -3   2  21        4.14     -141.99    144.02 o 
  -2   2  21       15.47      141.12    148.82 o 
  -1   2  21       98.07      -16.82    139.21 o 
                                                 
